# Supplementary material for: Seahorses of the Hippocampus coronatus complex: taxonomic revision, and description of Hippocampus haema, a new species from Korea and Japan (Teleostei, Syngnathidae)
Source: Zookeys. 2017 Oct 31;(712):113–39. doi: 10.3897/zookeys.712.14955 (PMC5704180; doi:10.3897/zookeys.712.14955)
Supplement: XML Treatment for Hippocampus coronatus [file zookeys.712.14955-treatment1.xml]

<!DOCTYPE tp:taxon-treatment
  PUBLIC "-//TaxonX//DTD Taxonomic Treatment Publishing DTD v0 20100105//EN" "tax-treatment-NSO.dtd">
<tp:taxon-treatment xmlns:tp="http://www.plazi.org/taxpub"><tp:treatment-meta><kwd-group><label>Taxon classification</label><kwd><named-content xmlns:xlink="http://www.w3.org/1999/xlink" content-type="kingdom">Animalia</named-content></kwd><kwd><named-content xmlns:xlink="http://www.w3.org/1999/xlink" content-type="order">Syngnathiformes</named-content></kwd><kwd><named-content xmlns:xlink="http://www.w3.org/1999/xlink" content-type="family">Syngnathidae</named-content></kwd></kwd-group><mixed-citation publication-type="journal"><person-group><name><surname>Han</surname><given-names>Sang-Yun</given-names></name><name><surname>Kim</surname><given-names>Jin-Koo</given-names></name><name><surname>Kai</surname><given-names>Yoshiaki</given-names></name><name><surname>Senou</surname><given-names>Hiroshi</given-names></name></person-group><article-title>Seahorses of the <italic><tp:taxon-name><tp:taxon-name-part taxon-name-part-type="genus" reg="Hippocampus">Hippocampus</tp:taxon-name-part> <tp:taxon-name-part taxon-name-part-type="species" reg="coronatus">coronatus</tp:taxon-name-part></tp:taxon-name></italic> complex: taxonomic revision, and description of <italic><tp:taxon-name><tp:taxon-name-part taxon-name-part-type="genus" reg="Hippocampus">Hippocampus</tp:taxon-name-part> <tp:taxon-name-part taxon-name-part-type="species" reg="haema">haema</tp:taxon-name-part></tp:taxon-name></italic>, a new species from Korea and Japan (<tp:taxon-name><tp:taxon-name-part taxon-name-part-type="subclass">Teleostei</tp:taxon-name-part></tp:taxon-name>, <tp:taxon-name><tp:taxon-name-part taxon-name-part-type="family">Syngnathidae</tp:taxon-name-part></tp:taxon-name>)</article-title><source>Zookeys</source><day>31</day><month>10</month><year>2017</year><volume>2017</volume><issue>712</issue><fpage>113</fpage><lpage>139</lpage><pub-id pub-id-type="doi">10.3897/zookeys.712.14955</pub-id></mixed-citation></tp:treatment-meta><tp:nomenclature><tp:taxon-name>
            <tp:taxon-name-part taxon-name-part-type="genus" reg="Hippocampus">Hippocampus</tp:taxon-name-part>
            <tp:taxon-name-part taxon-name-part-type="species" reg="coronatus">coronatus</tp:taxon-name-part>
          </tp:taxon-name><tp:taxon-authority>Temminck &amp; Schlegel, 1850</tp:taxon-authority><xref ref-type="fig" rid="F3">Figs 3F–G</xref><xref ref-type="fig" rid="F4">, 4B</xref><xref ref-type="fig" rid="F5">, 5C</xref><xref ref-type="fig" rid="F6">, 6B</xref><xref ref-type="fig" rid="F6">, 6E</xref><xref ref-type="table" rid="T2">, Tables 2</xref><xref ref-type="table" rid="T3">, 3</xref><tp:nomenclature-citation-list><tp:nomenclature-citation><tp:taxon-name>
                <tp:taxon-name-part taxon-name-part-type="genus" reg="Hippocampus">Hippocampus</tp:taxon-name-part> <tp:taxon-name-part taxon-name-part-type="species" reg="coronatus">coronatus</tp:taxon-name-part></tp:taxon-name><comment><xref ref-type="bibr" rid="B67">Temminck and Schlegel 1850</xref>: 274, pl. 120 (fig. VII) (Lectotype: <named-content xmlns:xlink="http://www.w3.org/1999/xlink" content-type="dwc:institutional_code" xlink:type="simple">RMNH</named-content>.PISC.D 1543; Paralectotype: <named-content xmlns:xlink="http://www.w3.org/1999/xlink" content-type="dwc:institutional_code" xlink:type="simple">RMNH</named-content>.PISC.D 1544; type locality: Japan; <xref ref-type="bibr" rid="B5">Boeseman 1947</xref>: 196); <xref ref-type="bibr" rid="B25">Kaup 1853</xref>: 229; <xref ref-type="bibr" rid="B23">Jordan and Snyder 1901</xref>: 18; <xref ref-type="bibr" rid="B44">Matsubara 1955</xref>: 431; <xref ref-type="bibr" rid="B24">Jordan et al. 1913</xref>: 100; <xref ref-type="bibr" rid="B5">Boeseman 1947</xref>: 195; <xref ref-type="bibr" rid="B6">Burgess and Axelrod 1972</xref>: 212; <xref ref-type="bibr" rid="B1">Araga 1984</xref>: 89; <xref ref-type="bibr" rid="B58">Senou 1993</xref>: 489, 1294; <xref ref-type="bibr" rid="B37">Lourie et al. 1999</xref>: 88; <xref ref-type="bibr" rid="B48">Mukai et al. 2000</xref>: 139; <xref ref-type="bibr" rid="B59">Senou 2000</xref>: 536; <xref ref-type="bibr" rid="B60">Senou 2002</xref>: 536, 1508; <xref ref-type="bibr" rid="B39">Lourie et al. 2004</xref>: 42; <xref ref-type="bibr" rid="B69">Yoshino and Senou 2008</xref>: 76; <xref ref-type="bibr" rid="B35">Kuiter 2009</xref>: 129; <xref ref-type="bibr" rid="B27">Kohno et al. 2011</xref>: 127; <xref ref-type="bibr" rid="B62">Senou 2013</xref>: 635, 1911; <xref ref-type="bibr" rid="B41">Lourie 2016</xref>: 106; <xref ref-type="bibr" rid="B42">Lourie et al. 2016</xref>: 21.</comment></tp:nomenclature-citation></tp:nomenclature-citation-list></tp:nomenclature><tp:treatment-sec sec-type="material" id="SECID0E6RAG"><title>Material examined.</title><p>
            <bold>Japan</bold>. <named-content xmlns:xlink="http://www.w3.org/1999/xlink" content-type="dwc:institutional_code" xlink:type="simple">RMNH</named-content>.PISC.D 1543 (lectotype of <italic><tp:taxon-name><tp:taxon-name-part taxon-name-part-type="genus" reg="Hippocampus">H.</tp:taxon-name-part> <tp:taxon-name-part taxon-name-part-type="species" reg="coronatus">coronatus</tp:taxon-name-part></tp:taxon-name></italic>, photograph from <named-content xmlns:xlink="http://www.w3.org/1999/xlink" content-type="dwc:institutional_code" xlink:type="simple">RMNH</named-content>), female, 103.3 mm <abbrev xmlns:xlink="http://www.w3.org/1999/xlink" xlink:title="standard length" id="ABBRID0ECTAG" xlink:type="simple">SL</abbrev>, von Siebold collection. <named-content xmlns:xlink="http://www.w3.org/1999/xlink" content-type="dwc:institutional_code" xlink:type="simple">RMNH</named-content>.PISC.D 1544 (paralectotype of <italic><tp:taxon-name><tp:taxon-name-part taxon-name-part-type="genus" reg="Hippocampus">H.</tp:taxon-name-part> <tp:taxon-name-part taxon-name-part-type="species" reg="coronatus">coronatus</tp:taxon-name-part></tp:taxon-name></italic>, photograph from <named-content xmlns:xlink="http://www.w3.org/1999/xlink" content-type="dwc:institutional_code" xlink:type="simple">RMNH</named-content>), female, 100.2 mm <abbrev xmlns:xlink="http://www.w3.org/1999/xlink" xlink:title="standard length" id="ABBRID0EBUAG" xlink:type="simple">SL</abbrev>, von Siebold collection. <named-content xmlns:xlink="http://www.w3.org/1999/xlink" content-type="dwc:institutional_code" xlink:type="simple">FAKU</named-content> 137348–137351, 4, 96.4–112.6 mm <abbrev xmlns:xlink="http://www.w3.org/1999/xlink" xlink:title="standard length" id="ABBRID0ENUAG" xlink:type="simple">SL</abbrev>, Miura, Kanagawa, Nov 2014, H. Sugawara. <named-content xmlns:xlink="http://www.w3.org/1999/xlink" content-type="dwc:institutional_code" xlink:type="simple">KAUM</named-content>-I 20721, 1, 73.7 mm <abbrev xmlns:xlink="http://www.w3.org/1999/xlink" xlink:title="standard length" id="ABBRID0EZUAG" xlink:type="simple">SL</abbrev>, Takane, Hamasa, Tateyama, Chiba, <named-content xmlns:xlink="http://www.w3.org/1999/xlink" content-type="dwc:verbatimCoordinates" xlink:type="simple"><named-content content-type="geo-json" specific-use="{&#34;type&#34;:&#34;Point&#34;,&#34;coordinates&#34;:[139.788611,34.977222]}" id="NCID0EAVAG" xlink:type="simple">34°58'38"N; 139°47'19"E</named-content></named-content>, depth 20 m, 2 Dec 2008, M. Aizawa. <abbrev xmlns:xlink="http://www.w3.org/1999/xlink" content-type="institution" xlink:title="Kanagawa Prefectural Museum of Natural History" id="ABBRID0EEVAG" xlink:type="simple">KPM</abbrev>-NI 1375, 1, 82.0 mm <abbrev xmlns:xlink="http://www.w3.org/1999/xlink" xlink:title="standard length" id="ABBRID0EJVAG" xlink:type="simple">SL</abbrev>, 6 Sep 1964. <abbrev xmlns:xlink="http://www.w3.org/1999/xlink" content-type="institution" xlink:title="Kanagawa Prefectural Museum of Natural History" id="ABBRID0ENVAG" xlink:type="simple">KPM</abbrev>-NI 7301–7302, 2, 110.5–117.9 mm <abbrev xmlns:xlink="http://www.w3.org/1999/xlink" xlink:title="standard length" id="ABBRID0ESVAG" xlink:type="simple">SL</abbrev>, depth 4 m, 12 Jul 2000; <abbrev xmlns:xlink="http://www.w3.org/1999/xlink" content-type="institution" xlink:title="Kanagawa Prefectural Museum of Natural History" id="ABBRID0EWVAG" xlink:type="simple">KPM</abbrev>-NI 7535, 1, 124.1 mm <abbrev xmlns:xlink="http://www.w3.org/1999/xlink" xlink:title="standard length" id="ABBRID0E2VAG" xlink:type="simple">SL</abbrev>, 19 Dec 2000, S. Gosho; <abbrev xmlns:xlink="http://www.w3.org/1999/xlink" content-type="institution" xlink:title="Kanagawa Prefectural Museum of Natural History" id="ABBRID0E6VAG" xlink:type="simple">KPM</abbrev>-NI 7718–7720, 3, 113.1–115.6 mm <abbrev xmlns:xlink="http://www.w3.org/1999/xlink" xlink:title="standard length" id="ABBRID0EEWAG" xlink:type="simple">SL</abbrev>, depth 1–12 m, 18 Jan 2001, S. Gosho; <abbrev xmlns:xlink="http://www.w3.org/1999/xlink" content-type="institution" xlink:title="Kanagawa Prefectural Museum of Natural History" id="ABBRID0EIWAG" xlink:type="simple">KPM</abbrev>-NI 8075, 1, 115.3 mm <abbrev xmlns:xlink="http://www.w3.org/1999/xlink" xlink:title="standard length" id="ABBRID0ENWAG" xlink:type="simple">SL</abbrev>, depth 3–4 m, 26 Jul 2001, K. Uchino &amp; D. Kanbayashi; in front <!--PageBreak-->of Misaki Marine Biological Station, The University of Tokyo, Aburatsubo Bay, Koajiro, Miura, Kanagawa. <abbrev xmlns:xlink="http://www.w3.org/1999/xlink" content-type="institution" xlink:title="Kanagawa Prefectural Museum of Natural History" id="ABBRID0ETWAG" xlink:type="simple">KPM</abbrev>-NI 14854, 1, 24.1 mm <abbrev xmlns:xlink="http://www.w3.org/1999/xlink" xlink:title="standard length" id="ABBRID0EYWAG" xlink:type="simple">SL</abbrev>, in front of Keikyu Aburatsubo Marine Park, Koajiro, Miura, Kanagawa, T. Mukai. <abbrev xmlns:xlink="http://www.w3.org/1999/xlink" content-type="institution" xlink:title="Kanagawa Prefectural Museum of Natural History" id="ABBRID0E3WAG" xlink:type="simple">KPM</abbrev>-NI 19270, 1, 113.7 mm <abbrev xmlns:xlink="http://www.w3.org/1999/xlink" xlink:title="standard length" id="ABBRID0EBXAG" xlink:type="simple">SL</abbrev>, Cape of Manazuru, Obaradai, Yokosuka, Kanagawa, 1 Jul 2000, T. Yokoo. <abbrev xmlns:xlink="http://www.w3.org/1999/xlink" content-type="institution" xlink:title="Kanagawa Prefectural Museum of Natural History" id="ABBRID0EFXAG" xlink:type="simple">KPM</abbrev>-NI 19272, 1, 108.5 mm <abbrev xmlns:xlink="http://www.w3.org/1999/xlink" xlink:title="standard length" id="ABBRID0EKXAG" xlink:type="simple">SL</abbrev>, Kannonzaki, Tatara-hama, Obaradai, Yokosuka, Kanagawa, 12 <!--PageBreak-->Dec 1998, T. Yokoo. <abbrev xmlns:xlink="http://www.w3.org/1999/xlink" content-type="institution" xlink:title="Kanagawa Prefectural Museum of Natural History" id="ABBRID0EQXAG" xlink:type="simple">KPM</abbrev>-NI 18765, 18772, 2, 27.8–28.4 mm <abbrev xmlns:xlink="http://www.w3.org/1999/xlink" xlink:title="standard length" id="ABBRID0EVXAG" xlink:type="simple">SL</abbrev>, 14 Jun 2006, Y. Miyazaki; <abbrev xmlns:xlink="http://www.w3.org/1999/xlink" content-type="institution" xlink:title="Kanagawa Prefectural Museum of Natural History" id="ABBRID0EZXAG" xlink:type="simple">KPM</abbrev>-NI 21540, 1, 39 mm <abbrev xmlns:xlink="http://www.w3.org/1999/xlink" xlink:title="standard length" id="ABBRID0E5XAG" xlink:type="simple">SL</abbrev>, 6 Jul 2003; <abbrev xmlns:xlink="http://www.w3.org/1999/xlink" content-type="institution" xlink:title="Kanagawa Prefectural Museum of Natural History" id="ABBRID0ECYAG" xlink:type="simple">KPM</abbrev>-NI 21541, 1, 53.4 mm <abbrev xmlns:xlink="http://www.w3.org/1999/xlink" xlink:title="standard length" id="ABBRID0EHYAG" xlink:type="simple">SL</abbrev>; 19 Jun 2004; <abbrev xmlns:xlink="http://www.w3.org/1999/xlink" content-type="institution" xlink:title="Kanagawa Prefectural Museum of Natural History" id="ABBRID0ELYAG" xlink:type="simple">KPM</abbrev>-NI 25371, 1, 103.5 mm <abbrev xmlns:xlink="http://www.w3.org/1999/xlink" xlink:title="standard length" id="ABBRID0EQYAG" xlink:type="simple">SL</abbrev>, depth 7 m, 27 Jun 2009, S. Shimizu; in front of Tateyama Station of Field Science Center, Tokyo University of Marine Science and Technology, Banda, Tateyama, Chiba. <abbrev xmlns:xlink="http://www.w3.org/1999/xlink" content-type="institution" xlink:title="Kanagawa Prefectural Museum of Natural History" id="ABBRID0EUYAG" xlink:type="simple">KPM</abbrev>-NI 27901–27903, 3, 51.4–67.5 mm <abbrev xmlns:xlink="http://www.w3.org/1999/xlink" xlink:title="standard length" id="ABBRID0EZYAG" xlink:type="simple">SL</abbrev>, 2–6m depth, 5 Oct 2010, N. Takeuchi; <abbrev xmlns:xlink="http://www.w3.org/1999/xlink" content-type="institution" xlink:title="Kanagawa Prefectural Museum of Natural History" id="ABBRID0E4YAG" xlink:type="simple">KPM</abbrev>-NI 29380, 1, 47.8 mm <abbrev xmlns:xlink="http://www.w3.org/1999/xlink" xlink:title="standard length" id="ABBRID0ECZAG" xlink:type="simple">SL</abbrev>, depth 2–6 m, 3 Jun 2011, N. Takeuchi; Gouchome, Shimoda, Shizuoka. <abbrev xmlns:xlink="http://www.w3.org/1999/xlink" content-type="institution" xlink:title="Kanagawa Prefectural Museum of Natural History" id="ABBRID0EGZAG" xlink:type="simple">KPM</abbrev>-NI 30596, 1, 133.0 mm <abbrev xmlns:xlink="http://www.w3.org/1999/xlink" xlink:title="standard length" id="ABBRID0ELZAG" xlink:type="simple">SL</abbrev>, Sagami bay, Kanagawa Hadano High School, Kanagawa.</p><fig id="F3" position="float" orientation="portrait"><label>Figure 3.</label><caption><p>Specimens within the <italic><tp:taxon-name><tp:taxon-name-part taxon-name-part-type="genus" reg="Hippocampus">Hippocampus</tp:taxon-name-part> <tp:taxon-name-part taxon-name-part-type="species" reg="coronatus">coronatus</tp:taxon-name-part></tp:taxon-name></italic> complex examined in the present study. <bold>A–E</bold> <italic><tp:taxon-name><tp:taxon-name-part taxon-name-part-type="genus" reg="Hippocampus">H.</tp:taxon-name-part> <tp:taxon-name-part taxon-name-part-type="species" reg="haema">haema</tp:taxon-name-part></tp:taxon-name></italic> <bold>A</bold> <abbrev xmlns:xlink="http://www.w3.org/1999/xlink" content-type="institution" xlink:title="Department of Marine Biology, Pukyong National University" id="ABBRID0ER1AG" xlink:type="simple">PKU</abbrev> 9641 (holotype, Busan, Korea) <bold>B</bold> <named-content xmlns:xlink="http://www.w3.org/1999/xlink" content-type="dwc:institutional_code" xlink:type="simple">FAKU</named-content> 135644 (paratype, Maizuru, Japan) <bold>C</bold> <abbrev xmlns:xlink="http://www.w3.org/1999/xlink" content-type="institution" xlink:title="Kanagawa Prefectural Museum of Natural History" id="ABBRID0EC2AG" xlink:type="simple">KPM</abbrev>-NI 24769 (paratype, Akita, Japan) <bold>D</bold> <named-content xmlns:xlink="http://www.w3.org/1999/xlink" content-type="dwc:institutional_code" xlink:type="simple">RMNH</named-content>.PISC.D 1541 (paratype, Japan) <bold>E</bold> <named-content xmlns:xlink="http://www.w3.org/1999/xlink" content-type="dwc:institutional_code" xlink:type="simple">RMNH</named-content>.PISC.D 1542 (paratype, Japan) <bold>F–G</bold> <italic><tp:taxon-name><tp:taxon-name-part taxon-name-part-type="genus" reg="Hippocampus">H.</tp:taxon-name-part> <tp:taxon-name-part taxon-name-part-type="species" reg="coronatus">coronatus</tp:taxon-name-part></tp:taxon-name></italic> <bold>F</bold> <named-content xmlns:xlink="http://www.w3.org/1999/xlink" content-type="dwc:institutional_code" xlink:type="simple">RMNH</named-content>.PISC.D 1543 (lectotype, Japan) <bold>G</bold> <named-content xmlns:xlink="http://www.w3.org/1999/xlink" content-type="dwc:institutional_code" xlink:type="simple">RMNH</named-content>.PISC.D 1544 (paralectotype, Japan) <bold>H–I</bold> <italic><tp:taxon-name><tp:taxon-name-part taxon-name-part-type="genus" reg="Hippocampus">H.</tp:taxon-name-part> <tp:taxon-name-part taxon-name-part-type="species" reg="sindonis">sindonis</tp:taxon-name-part></tp:taxon-name></italic> <bold>H</bold> <named-content xmlns:xlink="http://www.w3.org/1999/xlink" content-type="dwc:institutional_code" xlink:type="simple">RMNH</named-content>.PISC 3924 (Japan) <bold>I</bold> <named-content xmlns:xlink="http://www.w3.org/1999/xlink" content-type="dwc:institutional_code" xlink:type="simple">USNM</named-content> 49730 (holotype, Hamamatsu, Japan).</p></caption><graphic xmlns:xlink="http://www.w3.org/1999/xlink" xlink:href="zookeys-712-113-g003.jpg" position="float" orientation="portrait" xlink:type="simple" id="oo_165502.jpg"/></fig></tp:treatment-sec><tp:treatment-sec sec-type="diagnosis" id="SECID0EC5AG"><title>Diagnosis.</title><p>A species of <italic><tp:taxon-name><tp:taxon-name-part taxon-name-part-type="genus" reg="Hippocampus">Hippocampus</tp:taxon-name-part></tp:taxon-name></italic> having a bony body; double gill openings; ring (R: <abbrev xmlns:xlink="http://www.w3.org/1999/xlink" xlink:title="trunk rings" id="ABBRID0EP5AG" xlink:type="simple">TrR</abbrev> + <abbrev xmlns:xlink="http://www.w3.org/1999/xlink" xlink:title="tail rings" id="ABBRID0ET5AG" xlink:type="simple">TaR</abbrev>) 10 + 37–40, mode 10 + 39 (lectotype: 10 + 38); extremely high <!--PageBreak-->coronet, straight or inclined backwards; <abbrev xmlns:xlink="http://www.w3.org/1999/xlink" xlink:title="number of tips on corona flat" id="ABBRID0EZ5AG" xlink:type="simple">CoT</abbrev> 4; <abbrev xmlns:xlink="http://www.w3.org/1999/xlink" xlink:title="coronet height from gill opening to the median groove on corona" id="ABBRID0E45AG" xlink:type="simple">CHGO</abbrev> 43.0–60.1 % <abbrev xmlns:xlink="http://www.w3.org/1999/xlink" xlink:title="head length" id="ABBRID0EB6AG" xlink:type="simple">HL</abbrev>; <abbrev xmlns:xlink="http://www.w3.org/1999/xlink" xlink:title="coronet height from mid-point of cleithral ring to the median groove on corona" id="ABBRID0EF6AG" xlink:type="simple">CHMC</abbrev> 55.7–79.0 % <abbrev xmlns:xlink="http://www.w3.org/1999/xlink" xlink:title="head length" id="ABBRID0EJ6AG" xlink:type="simple">HL</abbrev>; <abbrev xmlns:xlink="http://www.w3.org/1999/xlink" xlink:title="wing-tip spine" id="ABBRID0EN6AG" xlink:type="simple">WS</abbrev> thick and recurved.</p></tp:treatment-sec><tp:treatment-sec sec-type="description" id="SECID0ER6AG"><title>Description.</title><p>Head and trunk folded at approximately right angle; snout elongated and fused; pelvic and caudal fins absent; prehensile tail; <abbrev xmlns:xlink="http://www.w3.org/1999/xlink" xlink:title="dorsal fin rays" id="ABBRID0EX6AG" xlink:type="simple">D</abbrev> 12–15, mode 14 (lectotype: 14); <abbrev xmlns:xlink="http://www.w3.org/1999/xlink" xlink:title="anal fin rays" id="ABBRID0E26AG" xlink:type="simple">A</abbrev> 4; <abbrev xmlns:xlink="http://www.w3.org/1999/xlink" xlink:title="pectoral fin rays" id="ABBRID0E66AG" xlink:type="simple">P</abbrev> 10–13, mode 12 (lectotype: 12); <abbrev xmlns:xlink="http://www.w3.org/1999/xlink" xlink:title="dorsal fin rays" id="ABBRID0EDABG" xlink:type="simple">D</abbrev> always greater than or equal to <abbrev xmlns:xlink="http://www.w3.org/1999/xlink" xlink:title="pectoral fin rays" id="ABBRID0EHABG" xlink:type="simple">P</abbrev>; <abbrev xmlns:xlink="http://www.w3.org/1999/xlink" xlink:title="cheek spine below the operculum" id="ABBRID0ELABG" xlink:type="simple">CS</abbrev> 1; <abbrev xmlns:xlink="http://www.w3.org/1999/xlink" xlink:title="eye spine above the eye" id="ABBRID0EPABG" xlink:type="simple">ES</abbrev> 1; <abbrev xmlns:xlink="http://www.w3.org/1999/xlink" xlink:title="snout length" id="ABBRID0ETABG" xlink:type="simple">SnL</abbrev> 35.6–44.2 % <abbrev xmlns:xlink="http://www.w3.org/1999/xlink" xlink:title="head length" id="ABBRID0EXABG" xlink:type="simple">HL</abbrev>; <abbrev xmlns:xlink="http://www.w3.org/1999/xlink" xlink:title="eye diameter" id="ABBRID0E2ABG" xlink:type="simple">ED</abbrev> 32.3–62.9 % <abbrev xmlns:xlink="http://www.w3.org/1999/xlink" xlink:title="snout length" id="ABBRID0E6ABG" xlink:type="simple">SnL</abbrev>; <abbrev xmlns:xlink="http://www.w3.org/1999/xlink" xlink:title="head length" id="ABBRID0EDBBG" xlink:type="simple">HL</abbrev> 56.6–71.3 % <abbrev xmlns:xlink="http://www.w3.org/1999/xlink" xlink:title="trunk length" id="ABBRID0EHBBG" xlink:type="simple">TrL</abbrev>; <abbrev xmlns:xlink="http://www.w3.org/1999/xlink" xlink:title="trunk length" id="ABBRID0ELBBG" xlink:type="simple">TrL</abbrev> 42.6–64.5 % <abbrev xmlns:xlink="http://www.w3.org/1999/xlink" xlink:title="tail length" id="ABBRID0EPBBG" xlink:type="simple">TaL</abbrev>; flat and smooth skin generally covering armor-plated body; <abbrev xmlns:xlink="http://www.w3.org/1999/xlink" xlink:title="anterior coronet spine" id="ABBRID0ETBBG" xlink:type="simple">ACS</abbrev> degenerative; <abbrev xmlns:xlink="http://www.w3.org/1999/xlink" xlink:title="corona" id="ABBRID0EXBBG" xlink:type="simple">Coa</abbrev> expanded; <abbrev xmlns:xlink="http://www.w3.org/1999/xlink" xlink:title="number of tips on corona flat" id="ABBRID0E2BBG" xlink:type="simple">CoT</abbrev> 4 arising from degenerative <abbrev xmlns:xlink="http://www.w3.org/1999/xlink" xlink:title="posterior coronet spine" id="ABBRID0E6BBG" xlink:type="simple">PCS</abbrev>; <abbrev xmlns:xlink="http://www.w3.org/1999/xlink" xlink:title="wing-tip spine" id="ABBRID0EDCBG" xlink:type="simple">WS</abbrev> two fused LTrRDS (lower more developed than upper and recurved; upper LTrRDS occasionally standing out [Fig. <xref ref-type="fig" rid="F6">6E</xref>]); dorsal and lateral spines more prominent on 1<sup>st</sup>, 4<sup>th</sup>, 7<sup>th</sup>, and 10<sup>th</sup> <abbrev xmlns:xlink="http://www.w3.org/1999/xlink" xlink:title="trunk rings" id="ABBRID0ETCBG" xlink:type="simple">TrR</abbrev> than on other TrRs, except occasionally for lateral spines on 10<sup>th</sup> <abbrev xmlns:xlink="http://www.w3.org/1999/xlink" xlink:title="trunk rings" id="ABBRID0EZCBG" xlink:type="simple">TrR</abbrev>, occasionally; usually no skin filaments on body, but, occasionally, a strand was observed on <abbrev xmlns:xlink="http://www.w3.org/1999/xlink" xlink:title="anterior coronet spine" id="ABBRID0E4CBG" xlink:type="simple">ACS</abbrev> or on the forward part of <abbrev xmlns:xlink="http://www.w3.org/1999/xlink" xlink:title="corona" id="ABBRID0EBDBG" xlink:type="simple">Coa</abbrev>; blunt (or absent) body spine; often whitish radial blotches from iris to surrounding eye and striped-pattern body; occasionally semicircular band present on dorsal fin; variable color, light to dark red-brown or yellow, sometimes showing numerous thin whitish striations and/or dark small dots <!--PageBreak-->along body; male brood pouch sometimes speckled with fine white and dark spots (<xref ref-type="bibr" rid="B35">Kuiter 2009</xref>); no particular sexual dimorphism, apart from male brood pouch.</p></tp:treatment-sec><tp:treatment-sec sec-type="distribution" id="SECID0ELDBG"><title>Distribution.</title><p>Southeastern coast of Honshu (Japan), from Izu Peninsula (Shizuoka Prefecture) to Boso Peninsula (Chiba Prefecture) (Fig. <xref ref-type="fig" rid="F1">1</xref>). <italic><tp:taxon-name><tp:taxon-name-part taxon-name-part-type="genus" reg="Hippocampus">Hippocampus</tp:taxon-name-part> <tp:taxon-name-part taxon-name-part-type="species" reg="coronatus">coronatus</tp:taxon-name-part></tp:taxon-name></italic> lives in weed habitats, especially in floating <italic><tp:taxon-name><tp:taxon-name-part taxon-name-part-type="genus" reg="Sargassum">Sargassum</tp:taxon-name-part></tp:taxon-name></italic> (<xref ref-type="bibr" rid="B35">Kuiter 2009</xref>; <xref ref-type="bibr" rid="B62">Senou 2013</xref>), within shallow areas (0–20 m depth).</p><fig id="F4" position="float" orientation="portrait"><label>Figure 4.</label><caption><p>Coloration of fresh specimens. <bold>A</bold> <italic><tp:taxon-name><tp:taxon-name-part taxon-name-part-type="genus" reg="Hippocampus">Hippocampus</tp:taxon-name-part> <tp:taxon-name-part taxon-name-part-type="species" reg="haema">haema</tp:taxon-name-part></tp:taxon-name></italic> (paratype, <abbrev xmlns:xlink="http://www.w3.org/1999/xlink" content-type="institution" xlink:title="Department of Marine Biology, Pukyong National University" id="ABBRID0EEFBG" xlink:type="simple">PKU</abbrev> 9424) <bold>B</bold> <italic><tp:taxon-name><tp:taxon-name-part taxon-name-part-type="genus" reg="Hippocampus">H.</tp:taxon-name-part> <tp:taxon-name-part taxon-name-part-type="species" reg="coronatus">coronatus</tp:taxon-name-part></tp:taxon-name></italic> (<named-content xmlns:xlink="http://www.w3.org/1999/xlink" content-type="dwc:institutional_code" xlink:type="simple">FAKU</named-content> 137351) <bold>C</bold> <italic><tp:taxon-name><tp:taxon-name-part taxon-name-part-type="genus" reg="Hippocampus">H.</tp:taxon-name-part> <tp:taxon-name-part taxon-name-part-type="species" reg="sindonis">sindonis</tp:taxon-name-part></tp:taxon-name></italic> (<named-content xmlns:xlink="http://www.w3.org/1999/xlink" content-type="dwc:institutional_code" xlink:type="simple">FAKU</named-content> 137339).</p></caption><graphic xmlns:xlink="http://www.w3.org/1999/xlink" xlink:href="zookeys-712-113-g004.jpg" position="float" orientation="portrait" xlink:type="simple" id="oo_165503.jpg"/></fig></tp:treatment-sec><tp:treatment-sec sec-type="etymology" id="SECID0EYGBG"><title>Etymology.</title><p>The Latin word <italic><tp:taxon-name><tp:taxon-name-part taxon-name-part-type="genus" reg="Hippocampus"/><tp:taxon-name-part taxon-name-part-type="species" reg="coronatus">coronatus</tp:taxon-name-part></tp:taxon-name></italic> means crowned. The new Korean name, <italic>Wanggwan-haema</italic> means ‘crowned seahorse’, in agreement with the English and scientific names. In fact, <italic>Haema</italic>, which has the connotation ‘common’ and ‘fish species belonging to the genus <italic><tp:taxon-name><tp:taxon-name-part taxon-name-part-type="genus" reg="Hippocampus">Hippocampus</tp:taxon-name-part></tp:taxon-name></italic>’ in Korean, has been used to name seahorses commonly found in Korea, whereas <italic>Wanggwan-haema</italic> has been informally used to refer to <italic><tp:taxon-name><tp:taxon-name-part taxon-name-part-type="genus" reg="Hippocampus">H.</tp:taxon-name-part> <tp:taxon-name-part taxon-name-part-type="species" reg="coronatus">coronatus</tp:taxon-name-part></tp:taxon-name></italic> in Korean. In addition, the word <italic>wanggwan</italic> [crown] is more suited for <italic><tp:taxon-name><tp:taxon-name-part taxon-name-part-type="genus" reg="Hippocampus">H.</tp:taxon-name-part> <tp:taxon-name-part taxon-name-part-type="species" reg="coronatus">coronatus</tp:taxon-name-part></tp:taxon-name></italic>, whose coronet is considerably higher than that of <italic><tp:taxon-name><tp:taxon-name-part taxon-name-part-type="genus" reg="Hippocampus">H.</tp:taxon-name-part> <tp:taxon-name-part taxon-name-part-type="species" reg="haema">haema</tp:taxon-name-part></tp:taxon-name></italic>. The Japanese name <italic>Tatsu-no-otoshigo</italic> literally means ‘dragon’s bastard child’.</p></tp:treatment-sec><tp:treatment-sec sec-type="remarks" id="SECID0E1IBG"><title>Remarks.</title><p>
            <xref ref-type="bibr" rid="B67">Temminck and Schlegel (1850)</xref> described <italic><tp:taxon-name><tp:taxon-name-part taxon-name-part-type="genus" reg="Hippocampus">H.</tp:taxon-name-part> <tp:taxon-name-part taxon-name-part-type="species" reg="coronatus">coronatus</tp:taxon-name-part></tp:taxon-name></italic> based on five specimens. <xref ref-type="bibr" rid="B5">Boeseman (1947)</xref> designated one of these specimens <named-content xmlns:xlink="http://www.w3.org/1999/xlink" content-type="dwc:institutional_code" xlink:type="simple">RMNH</named-content>.PISC.D 1543 as the lectotype. As a consequence the other three specimens <named-content xmlns:xlink="http://www.w3.org/1999/xlink" content-type="dwc:institutional_code" xlink:type="simple">RMNH</named-content>.PISC.D 1541, <named-content xmlns:xlink="http://www.w3.org/1999/xlink" content-type="dwc:institutional_code" xlink:type="simple">RMNH</named-content>.PISC.D 1542, and <named-content xmlns:xlink="http://www.w3.org/1999/xlink" content-type="dwc:institutional_code" xlink:type="simple">RMNH</named-content>.PISC.D 1544 became paralectotypes, except that <named-content xmlns:xlink="http://www.w3.org/1999/xlink" content-type="dwc:institutional_code" xlink:type="simple">RMNH</named-content>.PISC 3924 was reidentified as <italic><tp:taxon-name><tp:taxon-name-part taxon-name-part-type="genus" reg="Hippocampus">H.</tp:taxon-name-part> <tp:taxon-name-part taxon-name-part-type="species" reg="mohnikei">mohnikei</tp:taxon-name-part></tp:taxon-name></italic> (see remarks of <italic><tp:taxon-name><tp:taxon-name-part taxon-name-part-type="genus" reg="Hippocampus">H.</tp:taxon-name-part> <tp:taxon-name-part taxon-name-part-type="species" reg="sindonis">sindonis</tp:taxon-name-part></tp:taxon-name></italic> below). However, two of the specimens described in <xref ref-type="bibr" rid="B5">Boeseman (1947)</xref>, <named-content xmlns:xlink="http://www.w3.org/1999/xlink" content-type="dwc:institutional_code" xlink:type="simple">RMNH</named-content>.PISC.D 1541 and 1542, have a moderately high coronet, not agreeing with the <italic><tp:taxon-name><tp:taxon-name-part taxon-name-part-type="genus" reg="Hippocampus">H.</tp:taxon-name-part> <tp:taxon-name-part taxon-name-part-type="species" reg="coronatus">coronatus</tp:taxon-name-part></tp:taxon-name></italic> described in the present study and being more similar to <italic><tp:taxon-name><tp:taxon-name-part taxon-name-part-type="genus" reg="Hippocampus">H.</tp:taxon-name-part> <tp:taxon-name-part taxon-name-part-type="species" reg="haema">haema</tp:taxon-name-part></tp:taxon-name></italic> (see species description below). The lectotype <named-content xmlns:xlink="http://www.w3.org/1999/xlink" content-type="dwc:institutional_code" xlink:type="simple">RMNH</named-content>.PISC.D 1543 and the paralectotype <named-content xmlns:xlink="http://www.w3.org/1999/xlink" content-type="dwc:institutional_code" xlink:type="simple">RMNH</named-content>.PISC.D 1544 have an extremely high coronet, which agrees with the present description of <italic><tp:taxon-name><tp:taxon-name-part taxon-name-part-type="genus" reg="Hippocampus">H.</tp:taxon-name-part> <tp:taxon-name-part taxon-name-part-type="species" reg="coronatus">coronatus</tp:taxon-name-part></tp:taxon-name></italic>. Our 28 specimens have an extremely high coronet, a wing-tip spine on the dorsal fin base, and <abbrev xmlns:xlink="http://www.w3.org/1999/xlink" xlink:title="number of tips on corona flat" id="ABBRID0EONBG" xlink:type="simple">CoT</abbrev> 4, as described and illustrated in <xref ref-type="bibr" rid="B67">Temminck and Schlegel (1850)</xref>. The phylogenetic trees obtained in the present study also support the differentiation of these 28 specimens from <italic><tp:taxon-name><tp:taxon-name-part taxon-name-part-type="genus" reg="Hippocampus">H.</tp:taxon-name-part> <tp:taxon-name-part taxon-name-part-type="species" reg="sindonis">sindonis</tp:taxon-name-part></tp:taxon-name></italic> and <italic><tp:taxon-name><tp:taxon-name-part taxon-name-part-type="genus" reg="Hippocampus">H.</tp:taxon-name-part> <tp:taxon-name-part taxon-name-part-type="species" reg="haema">haema</tp:taxon-name-part></tp:taxon-name></italic> (Fig. <xref ref-type="fig" rid="F7">7</xref>).</p><p>The type series does not match <xref ref-type="bibr" rid="B67">Temminck and Schlegel (1850)</xref>’s description on the basis of five dried specimens and an illustration which was based on a small male seahorse (<xref ref-type="bibr" rid="B67">Temminck and Schlegel 1850</xref>; <xref ref-type="bibr" rid="B25">Kaup 1853</xref>). The lectotype (<named-content xmlns:xlink="http://www.w3.org/1999/xlink" content-type="dwc:institutional_code" xlink:type="simple">RMNH</named-content>.PISC.D 1543) and the paralectotype (<named-content xmlns:xlink="http://www.w3.org/1999/xlink" content-type="dwc:institutional_code" xlink:type="simple">RMNH</named-content>.PISC.D 1544) are large female seahorses (100.2–103.3 mm <abbrev xmlns:xlink="http://www.w3.org/1999/xlink" xlink:title="standard length" id="ABBRID0EOPBG" xlink:type="simple">SL</abbrev>), and <named-content xmlns:xlink="http://www.w3.org/1999/xlink" content-type="dwc:institutional_code" xlink:type="simple">RMNH</named-content>.PISC.D 1541, 1542, and <named-content xmlns:xlink="http://www.w3.org/1999/xlink" content-type="dwc:institutional_code" xlink:type="simple">RMNH</named-content>.PISC 3924 are small female seahorses (67.5–74.0 mm <abbrev xmlns:xlink="http://www.w3.org/1999/xlink" xlink:title="standard length" id="ABBRID0ECQBG" xlink:type="simple">SL</abbrev>). <named-content xmlns:xlink="http://www.w3.org/1999/xlink" content-type="dwc:institutional_code" xlink:type="simple">RMNH</named-content>.PISC 3924 is preserved in spirits unlike the other specimens, therefore Boeseman’s inclusion of this sample is questionable. The original illustration of <italic><tp:taxon-name><tp:taxon-name-part taxon-name-part-type="genus" reg="Hippocampus">H.</tp:taxon-name-part> <tp:taxon-name-part taxon-name-part-type="species" reg="coronatus">coronatus</tp:taxon-name-part></tp:taxon-name></italic> from <xref ref-type="bibr" rid="B67">Temminck and Schlegel (1850)</xref> might be the missing fifth dry specimen (personal communication, M. van Oijen).</p><p>The type locality of <italic><tp:taxon-name><tp:taxon-name-part taxon-name-part-type="genus" reg="Hippocampus">H.</tp:taxon-name-part> <tp:taxon-name-part taxon-name-part-type="species" reg="coronatus">coronatus</tp:taxon-name-part></tp:taxon-name></italic> has not been established. Although it is thought to be Nagasaki (<xref ref-type="bibr" rid="B13">Eschmeyer et al. 2017</xref>), no specific locality information is provided for the type series or in previous studies (<xref ref-type="bibr" rid="B67">Temminck and Schlegel 1850</xref>; <xref ref-type="bibr" rid="B5">Boeseman 1947</xref>; <xref ref-type="bibr" rid="B37">Lourie et al. 1999</xref>). Seahorses are used historically as charm for safe-birth in East Asia (Korea, Japan, and China) and as a trinket in western culture (<xref ref-type="bibr" rid="B37">Lourie et al. 1999</xref>; <xref ref-type="bibr" rid="B57">Scales 2009</xref>). Thus, we cannot exclude the possibility that dried specimens might be from someone’s folkloric collection (MacLean, 1973). This historical element might support <!--PageBreak--><!--PageBreak-->that the type series was not caught in the Nagasaki area. Therefore, it is possible that collectors not only gathered specimens from Nagasaki, but Edo (present-day Tokyo) as well, which is the habitat of <italic><tp:taxon-name><tp:taxon-name-part taxon-name-part-type="genus" reg="Hippocampus">H.</tp:taxon-name-part> <tp:taxon-name-part taxon-name-part-type="species" reg="coronatus">coronatus</tp:taxon-name-part></tp:taxon-name></italic> in this study (see Fig. <xref ref-type="fig" rid="F1">1</xref>; personal communication, M. van Oijen; <xref ref-type="bibr" rid="B43">MacLean 1973</xref>; Compton and Thujsse 2013; <xref ref-type="bibr" rid="B53">Nofuji et al. 2013</xref>).</p><p>Although <italic><tp:taxon-name><tp:taxon-name-part taxon-name-part-type="genus" reg="Hippocampus">H.</tp:taxon-name-part> <tp:taxon-name-part taxon-name-part-type="species" reg="coronatus">coronatus</tp:taxon-name-part></tp:taxon-name></italic> sensu stricto was considered to be distributed along the coast of Japan and southern coast of Korea, we only found records from the Pacific Ocean. <xref ref-type="bibr" rid="B47">Mori (1928)</xref> reported <italic><tp:taxon-name><tp:taxon-name-part taxon-name-part-type="genus" reg="Hippocampus">H.</tp:taxon-name-part> <tp:taxon-name-part taxon-name-part-type="species" reg="coronatus">coronatus</tp:taxon-name-part></tp:taxon-name></italic> off Korea for the first time, but the original data consisted only of checklists, not providing descriptions; thus, <xref ref-type="bibr" rid="B47">Mori (1928)</xref> might be reporting the occurrence of <italic><tp:taxon-name><tp:taxon-name-part taxon-name-part-type="genus" reg="Hippocampus">H.</tp:taxon-name-part> <tp:taxon-name-part taxon-name-part-type="species" reg="haema">haema</tp:taxon-name-part></tp:taxon-name></italic> or <italic><tp:taxon-name><tp:taxon-name-part taxon-name-part-type="genus" reg="Hippocampus">H.</tp:taxon-name-part> <tp:taxon-name-part taxon-name-part-type="species" reg="coronatus">coronatus</tp:taxon-name-part></tp:taxon-name></italic>. Therefore, the distribution of <italic><tp:taxon-name><tp:taxon-name-part taxon-name-part-type="genus" reg="Hippocampus">H.</tp:taxon-name-part> <tp:taxon-name-part taxon-name-part-type="species" reg="coronatus">coronatus</tp:taxon-name-part></tp:taxon-name></italic> needs to be reviewed. In Korea and Japan, seahorse identification has been generally treated as a laborious task, leading to taxonomic controversy and misidentifications; thus, we recommend a careful revision of <italic><tp:taxon-name><tp:taxon-name-part taxon-name-part-type="genus" reg="Hippocampus">H.</tp:taxon-name-part> <tp:taxon-name-part taxon-name-part-type="species" reg="coronatus">coronatus</tp:taxon-name-part></tp:taxon-name></italic> recorded from Korea and Japan.</p><p>
            <xref ref-type="bibr" rid="B60">Senou (2002)</xref> and (2013) suggested that the publication date for <italic><tp:taxon-name><tp:taxon-name-part taxon-name-part-type="genus" reg="Hippocampus">H.</tp:taxon-name-part> <tp:taxon-name-part taxon-name-part-type="species" reg="coronatus">coronatus</tp:taxon-name-part></tp:taxon-name></italic> was in 1847. However, based on Sherborn and Jentick (1895), <xref ref-type="bibr" rid="B5">Boeseman (1947)</xref>, <xref ref-type="bibr" rid="B45">Mees (1962)</xref>, <xref ref-type="bibr" rid="B2">Bauchot et al. (1982)</xref>, and <xref ref-type="bibr" rid="B13">Eschmeyer et al. (2017)</xref>, the year should be 1850.</p><fig id="F5" position="float" orientation="portrait"><label>Figure 5.</label><caption><p>X-radiographs of <italic><tp:taxon-name><tp:taxon-name-part taxon-name-part-type="genus" reg="Hippocampus">Hippocampus</tp:taxon-name-part></tp:taxon-name></italic> specimens. <bold>A</bold> <italic><tp:taxon-name><tp:taxon-name-part taxon-name-part-type="genus" reg="Hippocampus">H.</tp:taxon-name-part> <tp:taxon-name-part taxon-name-part-type="species" reg="haema">haema</tp:taxon-name-part></tp:taxon-name></italic> <abbrev xmlns:xlink="http://www.w3.org/1999/xlink" content-type="institution" xlink:title="Department of Marine Biology, Pukyong National University" id="ABBRID0EFXBG" xlink:type="simple">PKU</abbrev> 9641 (holotype) <bold>B</bold> <italic><tp:taxon-name><tp:taxon-name-part taxon-name-part-type="genus" reg="Hippocampus">H.</tp:taxon-name-part> <tp:taxon-name-part taxon-name-part-type="species" reg="haema">haema</tp:taxon-name-part></tp:taxon-name></italic> <named-content xmlns:xlink="http://www.w3.org/1999/xlink" content-type="dwc:institutional_code" xlink:type="simple">NIBR</named-content>-P 5412 (paratype) <bold>C</bold> <italic><tp:taxon-name><tp:taxon-name-part taxon-name-part-type="genus" reg="Hippocampus">H.</tp:taxon-name-part> <tp:taxon-name-part taxon-name-part-type="species" reg="coronatus">coronatus</tp:taxon-name-part></tp:taxon-name></italic> <named-content xmlns:xlink="http://www.w3.org/1999/xlink" content-type="dwc:institutional_code" xlink:type="simple">FAKU</named-content> 137348 <bold>D</bold> <italic><tp:taxon-name><tp:taxon-name-part taxon-name-part-type="genus" reg="Hippocampus">H.</tp:taxon-name-part> <tp:taxon-name-part taxon-name-part-type="species" reg="sindonis">sindonis</tp:taxon-name-part></tp:taxon-name></italic> <named-content xmlns:xlink="http://www.w3.org/1999/xlink" content-type="dwc:institutional_code" xlink:type="simple">FAKU</named-content> 137340 <bold>E</bold> <italic><tp:taxon-name><tp:taxon-name-part taxon-name-part-type="genus" reg="Hippocampus">H.</tp:taxon-name-part> <tp:taxon-name-part taxon-name-part-type="species" reg="sindonis">sindonis</tp:taxon-name-part></tp:taxon-name></italic> <named-content xmlns:xlink="http://www.w3.org/1999/xlink" content-type="dwc:institutional_code" xlink:type="simple">USNM</named-content> 49730 (holotype) <bold>F</bold> <italic><tp:taxon-name><tp:taxon-name-part taxon-name-part-type="genus" reg="Hippocampus">H.</tp:taxon-name-part> <tp:taxon-name-part taxon-name-part-type="species" reg="mohnikei">mohnikei</tp:taxon-name-part></tp:taxon-name></italic> <named-content xmlns:xlink="http://www.w3.org/1999/xlink" content-type="dwc:institutional_code" xlink:type="simple">FAKU</named-content> 135643. a' indicates the anterior coronet spine; 5' indicates the posterior coronet spine (the 5<sup>th</sup> tip on the corona); the first (1) and last (10 or 11) trunk rings are marked.</p></caption><graphic xmlns:xlink="http://www.w3.org/1999/xlink" xlink:href="zookeys-712-113-g005.jpg" position="float" orientation="portrait" xlink:type="simple" id="oo_165504.jpg"/></fig></tp:treatment-sec><tp:treatment-sec><!--Section generated to contain objects referenced in tp:taxon-treatment.--><fig id="F6" position="float" orientation="portrait"><label>Figure 6.</label><caption><p>Distinctive morphological characters among species within the <italic><tp:taxon-name><tp:taxon-name-part taxon-name-part-type="genus" reg="Hippocampus">Hippocampus</tp:taxon-name-part> <tp:taxon-name-part taxon-name-part-type="species" reg="coronatus">coronatus</tp:taxon-name-part></tp:taxon-name></italic> complex. <bold>A–C</bold> Tips on the corona flat <bold>A</bold> <italic><tp:taxon-name><tp:taxon-name-part taxon-name-part-type="genus" reg="Hippocampus">H.</tp:taxon-name-part> <tp:taxon-name-part taxon-name-part-type="species" reg="haema">haema</tp:taxon-name-part></tp:taxon-name></italic> (<abbrev xmlns:xlink="http://www.w3.org/1999/xlink" content-type="institution" xlink:title="Department of Marine Biology, Pukyong National University" id="ABBRID0EXMAI" xlink:type="simple">PKU</abbrev> 9641, holotype) <bold>B</bold> <italic><tp:taxon-name><tp:taxon-name-part taxon-name-part-type="genus" reg="Hippocampus">H.</tp:taxon-name-part> <tp:taxon-name-part taxon-name-part-type="species" reg="coronatus">coronatus</tp:taxon-name-part></tp:taxon-name></italic> (<abbrev xmlns:xlink="http://www.w3.org/1999/xlink" content-type="institution" xlink:title="Kanagawa Prefectural Museum of Natural History" id="ABBRID0EJNAI" xlink:type="simple">KPM</abbrev>-NI 7720) <bold>C</bold> <italic><tp:taxon-name><tp:taxon-name-part taxon-name-part-type="genus" reg="Hippocampus">H.</tp:taxon-name-part> <tp:taxon-name-part taxon-name-part-type="species" reg="sindonis">sindonis</tp:taxon-name-part></tp:taxon-name></italic> (<abbrev xmlns:xlink="http://www.w3.org/1999/xlink" content-type="institution" xlink:title="Kanagawa Prefectural Museum of Natural History" id="ABBRID0E2NAI" xlink:type="simple">KPM</abbrev>-NI 19797). Numbers indicate coronet tips; the 5<sup>th</sup> coronet tip (posterior coronet spine) is indicated in red. The * indicates the appendage growing on the anterior coronet spine, which is a skin filament <bold>D–F</bold> Dorsal fin base spines (red arrows; wing-tip spines in <bold>D</bold> and <bold>E</bold>) <bold>D</bold> <italic><tp:taxon-name><tp:taxon-name-part taxon-name-part-type="genus" reg="Hippocampus">H.</tp:taxon-name-part> <tp:taxon-name-part taxon-name-part-type="species" reg="haema">haema</tp:taxon-name-part></tp:taxon-name></italic> (<abbrev xmlns:xlink="http://www.w3.org/1999/xlink" content-type="institution" xlink:title="Department of Marine Biology, Pukyong National University" id="ABBRID0EVOAI" xlink:type="simple">PKU</abbrev> 9641, holotype) <bold>E</bold> <italic><tp:taxon-name><tp:taxon-name-part taxon-name-part-type="genus" reg="Hippocampus">H.</tp:taxon-name-part> <tp:taxon-name-part taxon-name-part-type="species" reg="coronatus">coronatus</tp:taxon-name-part></tp:taxon-name></italic> (<abbrev xmlns:xlink="http://www.w3.org/1999/xlink" content-type="institution" xlink:title="Kanagawa Prefectural Museum of Natural History" id="ABBRID0EHPAI" xlink:type="simple">KPM</abbrev>-NI 7720) <bold>F</bold> <italic><tp:taxon-name><tp:taxon-name-part taxon-name-part-type="genus" reg="Hippocampus">H.</tp:taxon-name-part> <tp:taxon-name-part taxon-name-part-type="species" reg="sindonis">sindonis</tp:taxon-name-part></tp:taxon-name></italic> (<abbrev xmlns:xlink="http://www.w3.org/1999/xlink" content-type="institution" xlink:title="Kanagawa Prefectural Museum of Natural History" id="ABBRID0EZPAI" xlink:type="simple">KPM</abbrev>-NI 19797).</p></caption><graphic xmlns:xlink="http://www.w3.org/1999/xlink" xlink:href="zookeys-712-113-g006.jpg" position="float" orientation="portrait" xlink:type="simple" id="oo_165505.jpg"/></fig><table-wrap id="T2" position="float" orientation="portrait"><label>Table 2.</label><caption><p>Meristic and morphometric characters assessed in the species comprising the <italic><tp:taxon-name><tp:taxon-name-part taxon-name-part-type="genus" reg="Hippocampus">Hippocampus</tp:taxon-name-part> <tp:taxon-name-part taxon-name-part-type="species" reg="coronatus">coronatus</tp:taxon-name-part></tp:taxon-name></italic> complex.</p></caption><table id="TID0EKHAG" rules="all"><tbody><tr><th rowspan="1" colspan="1"/><th rowspan="1" colspan="1">
                <italic><tp:taxon-name><tp:taxon-name-part taxon-name-part-type="genus" reg="Hippocampus">H.</tp:taxon-name-part> <tp:taxon-name-part taxon-name-part-type="species" reg="haema">haema</tp:taxon-name-part></tp:taxon-name></italic> sp. n.</th><th rowspan="1" colspan="3">
                <italic><tp:taxon-name><tp:taxon-name-part taxon-name-part-type="genus" reg="Hippocampus">H.</tp:taxon-name-part> <tp:taxon-name-part taxon-name-part-type="species" reg="coronatus">coronatus</tp:taxon-name-part></tp:taxon-name></italic>
              </th><th rowspan="1" colspan="4">
                <italic><tp:taxon-name><tp:taxon-name-part taxon-name-part-type="genus" reg="Hippocampus">H.</tp:taxon-name-part> <tp:taxon-name-part taxon-name-part-type="species" reg="sindonis">sindonis</tp:taxon-name-part></tp:taxon-name></italic>
              </th></tr><tr><th rowspan="1" colspan="1"/><th rowspan="1" colspan="1">Present study</th><th rowspan="1" colspan="1">Present study</th><th rowspan="1" colspan="1">
                <xref ref-type="bibr" rid="B67">Temminck and Schlegel (1850)</xref>
              </th><th rowspan="1" colspan="1">
                <xref ref-type="bibr" rid="B23">Jordan and Snyder (1901)</xref>
              </th><th rowspan="1" colspan="1">
                <xref ref-type="bibr" rid="B37">Lourie et al. (1999)</xref>
              </th><th rowspan="1" colspan="1">Present study</th><th rowspan="1" colspan="1">
                <xref ref-type="bibr" rid="B23">Jordan and Snyder (1901)</xref>
              </th><th rowspan="1" colspan="1">
                <xref ref-type="bibr" rid="B37">Lourie et al. (1999)</xref>
              </th></tr><tr><td rowspan="1" colspan="1">N</td><td rowspan="1" colspan="1">140</td><td rowspan="1" colspan="1">28</td><td rowspan="1" colspan="1">5</td><td rowspan="1" colspan="1">–</td><td rowspan="1" colspan="1">7</td><td rowspan="1" colspan="1">14</td><td rowspan="1" colspan="1">1</td><td rowspan="1" colspan="1">6</td></tr><tr><td rowspan="1" colspan="1">
                <abbrev xmlns:xlink="http://www.w3.org/1999/xlink" xlink:title="standard length" id="ABBRID0ECBDI" xlink:type="simple">SL</abbrev> (mm)</td><td rowspan="1" colspan="1">15.9–113.9</td><td rowspan="1" colspan="1">24.1–133.0</td><td rowspan="1" colspan="1">?–127.0</td><td rowspan="1" colspan="1">90.0–115.0</td><td rowspan="1" colspan="1">–</td><td rowspan="1" colspan="1">30.9–108.3</td><td rowspan="1" colspan="1">38.0</td><td rowspan="1" colspan="1">–</td></tr><tr><td rowspan="1" colspan="9">
                <bold>Counts</bold>
              </td></tr><tr><td rowspan="1" colspan="1">
                <abbrev xmlns:xlink="http://www.w3.org/1999/xlink" xlink:title="trunk rings" id="ABBRID0EKCDI" xlink:type="simple">TrR</abbrev>
              </td><td rowspan="1" colspan="1">10</td><td rowspan="1" colspan="1">10</td><td rowspan="1" colspan="1">–</td><td rowspan="1" colspan="1">10</td><td rowspan="1" colspan="1">10</td><td rowspan="1" colspan="1">10</td><td rowspan="1" colspan="1">10</td><td rowspan="1" colspan="1">10</td></tr><tr><td rowspan="1" colspan="1">
                <abbrev xmlns:xlink="http://www.w3.org/1999/xlink" xlink:title="tail rings" id="ABBRID0ELDDI" xlink:type="simple">TaR</abbrev>
              </td><td rowspan="1" colspan="1">35–38 (36)</td><td rowspan="1" colspan="1">37–40 (39)</td><td rowspan="1" colspan="1">–</td><td rowspan="1" colspan="1">38–40</td><td rowspan="1" colspan="1">38–40 (39)</td><td rowspan="1" colspan="1">35–38 (36)</td><td rowspan="1" colspan="1">37</td><td rowspan="1" colspan="1">36–38 (37)</td></tr><tr><td rowspan="1" colspan="1">
                <abbrev xmlns:xlink="http://www.w3.org/1999/xlink" xlink:title="TrR and TaR supporting the dorsal fin" id="ABBRID0EMEDI" xlink:type="simple">DsR</abbrev>
              </td><td rowspan="1" colspan="1">2 + 0, 2 + 1</td><td rowspan="1" colspan="1">2 + 0, 2 + 1</td><td rowspan="1" colspan="1">–</td><td rowspan="1" colspan="1">2 + 1</td><td rowspan="1" colspan="1">2 + 0</td><td rowspan="1" colspan="1">2 + 0, 2 + 1</td><td rowspan="1" colspan="1">2 + 0</td><td rowspan="1" colspan="1">2 + 1</td></tr><tr><td rowspan="1" colspan="1">
                <abbrev xmlns:xlink="http://www.w3.org/1999/xlink" xlink:title="dorsal fin rays" id="ABBRID0ENFDI" xlink:type="simple">D</abbrev>
              </td><td rowspan="1" colspan="1">11–14 (13)</td><td rowspan="1" colspan="1">12–15 (14)</td><td rowspan="1" colspan="1">–</td><td rowspan="1" colspan="1">13–14</td><td rowspan="1" colspan="1">14</td><td rowspan="1" colspan="1">11–15 (12)</td><td rowspan="1" colspan="1">15</td><td rowspan="1" colspan="1">11–15 (12)</td></tr><tr><td rowspan="1" colspan="1">
                <abbrev xmlns:xlink="http://www.w3.org/1999/xlink" xlink:title="anal fin rays" id="ABBRID0EOGDI" xlink:type="simple">A</abbrev>
              </td><td rowspan="1" colspan="1">4</td><td rowspan="1" colspan="1">4</td><td rowspan="1" colspan="1">–</td><td rowspan="1" colspan="1">–</td><td rowspan="1" colspan="1">–</td><td rowspan="1" colspan="1">4</td><td rowspan="1" colspan="1">–</td><td rowspan="1" colspan="1">–</td></tr><tr><td rowspan="1" colspan="1">
                <abbrev xmlns:xlink="http://www.w3.org/1999/xlink" xlink:title="pectoral fin rays" id="ABBRID0EPHDI" xlink:type="simple">P</abbrev>
              </td><td rowspan="1" colspan="1">10–13 (12)</td><td rowspan="1" colspan="1">10–13 (12)</td><td rowspan="1" colspan="1">–</td><td rowspan="1" colspan="1">11</td><td rowspan="1" colspan="1">12</td><td rowspan="1" colspan="1">11–14 (11)</td><td rowspan="1" colspan="1">14</td><td rowspan="1" colspan="1">12–14</td></tr><tr><td rowspan="1" colspan="1">
                <abbrev xmlns:xlink="http://www.w3.org/1999/xlink" xlink:title="cheek spine below the operculum" id="ABBRID0EQIDI" xlink:type="simple">CS</abbrev>
              </td><td rowspan="1" colspan="1">1</td><td rowspan="1" colspan="1">1</td><td rowspan="1" colspan="1">–</td><td rowspan="1" colspan="1">–</td><td rowspan="1" colspan="1">1</td><td rowspan="1" colspan="1">1</td><td rowspan="1" colspan="1">–</td><td rowspan="1" colspan="1">1</td></tr><tr><td rowspan="1" colspan="1">
                <abbrev xmlns:xlink="http://www.w3.org/1999/xlink" xlink:title="eye spine above the eye" id="ABBRID0ERJDI" xlink:type="simple">ES</abbrev>
              </td><td rowspan="1" colspan="1">1–2 (1)</td><td rowspan="1" colspan="1">1</td><td rowspan="1" colspan="1">–</td><td rowspan="1" colspan="1">–</td><td rowspan="1" colspan="1">1</td><td rowspan="1" colspan="1">2</td><td rowspan="1" colspan="1">2</td><td rowspan="1" colspan="1">2</td></tr><tr><td rowspan="1" colspan="1">
                <abbrev xmlns:xlink="http://www.w3.org/1999/xlink" xlink:title="wing-tip spine" id="ABBRID0ESKDI" xlink:type="simple">WS</abbrev>
              </td><td rowspan="1" colspan="1">1</td><td rowspan="1" colspan="1">1</td><td rowspan="1" colspan="1">1</td><td rowspan="1" colspan="1">–</td><td rowspan="1" colspan="1">1</td><td rowspan="1" colspan="1">0</td><td rowspan="1" colspan="1">–</td><td rowspan="1" colspan="1">0</td></tr><tr><td rowspan="1" colspan="1">
                <abbrev xmlns:xlink="http://www.w3.org/1999/xlink" xlink:title="number of tips on corona flat" id="ABBRID0ETLDI" xlink:type="simple">CoT</abbrev>
              </td><td rowspan="1" colspan="1">4</td><td rowspan="1" colspan="1">4</td><td rowspan="1" colspan="1">4</td><td rowspan="1" colspan="1">–</td><td rowspan="1" colspan="1">–</td><td rowspan="1" colspan="1">5</td><td rowspan="1" colspan="1">–</td><td rowspan="1" colspan="1">–</td></tr><tr><td rowspan="1" colspan="9">
                <bold>Measurements</bold>
              </td></tr><tr><td rowspan="1" colspan="9">% <abbrev xmlns:xlink="http://www.w3.org/1999/xlink" xlink:title="head length" id="ABBRID0E2MDI" xlink:type="simple">HL</abbrev></td></tr><tr><td rowspan="1" colspan="1">
                <abbrev xmlns:xlink="http://www.w3.org/1999/xlink" xlink:title="coronet height from gill opening to the median groove on corona" id="ABBRID0EDNDI" xlink:type="simple">CHGO</abbrev>
              </td><td rowspan="1" colspan="1">22.7–41.6 (32.2)</td><td rowspan="1" colspan="1">43.0–60.1 (51.6)</td><td rowspan="1" colspan="1">44.4</td><td rowspan="1" colspan="1">42.9</td><td rowspan="1" colspan="1">–</td><td rowspan="1" colspan="1">26.8–41.0 (33.9)</td><td rowspan="1" colspan="1">35.7</td><td rowspan="1" colspan="1">–</td></tr><tr><td rowspan="1" colspan="1">
                <abbrev xmlns:xlink="http://www.w3.org/1999/xlink" xlink:title="coronet height from mid-point of cleithral ring to the median groove on corona" id="ABBRID0EEODI" xlink:type="simple">CHMC</abbrev>
              </td><td rowspan="1" colspan="1">34.1–54.9 (44.5)</td><td rowspan="1" colspan="1">55.7–79.0 (67.4)</td><td rowspan="1" colspan="1">–</td><td rowspan="1" colspan="1">–</td><td rowspan="1" colspan="1">–</td><td rowspan="1" colspan="1">36.3–55.4 (45.9)</td><td rowspan="1" colspan="1">–</td><td rowspan="1" colspan="1">–</td></tr><tr><td rowspan="1" colspan="1">
                <abbrev xmlns:xlink="http://www.w3.org/1999/xlink" xlink:title="snout length" id="ABBRID0EFPDI" xlink:type="simple">SnL</abbrev>
              </td><td rowspan="1" colspan="1">28.8–49.0 (38.9)</td><td rowspan="1" colspan="1">35.6–44.2 (39.9)</td><td rowspan="1" colspan="1">44.4</td><td rowspan="1" colspan="1">42.9</td><td rowspan="1" colspan="1">40.0–43.4 (41.7)</td><td rowspan="1" colspan="1">28.7–37.2 (33.0)</td><td rowspan="1" colspan="1">35.7</td><td rowspan="1" colspan="1">30.3–35.7 (33.0)</td></tr><tr><td rowspan="1" colspan="9">% <abbrev xmlns:xlink="http://www.w3.org/1999/xlink" xlink:title="snout length" id="ABBRID0EGQDI" xlink:type="simple">SnL</abbrev></td></tr><tr><td rowspan="1" colspan="1">
                <abbrev xmlns:xlink="http://www.w3.org/1999/xlink" xlink:title="eye diameter" id="ABBRID0EOQDI" xlink:type="simple">ED</abbrev>
              </td><td rowspan="1" colspan="1">27.1–68.9 (48.0)</td><td rowspan="1" colspan="1">32.3–62.9 (47.6)</td><td rowspan="1" colspan="1">–</td><td rowspan="1" colspan="1">33.3</td><td rowspan="1" colspan="1">–</td><td rowspan="1" colspan="1">41.5–69.0 (55.3)</td><td rowspan="1" colspan="1">57.1</td><td rowspan="1" colspan="1">–</td></tr><tr><td rowspan="1" colspan="9">% <abbrev xmlns:xlink="http://www.w3.org/1999/xlink" xlink:title="trunk length" id="ABBRID0EPRDI" xlink:type="simple">TrL</abbrev></td></tr><tr><td rowspan="1" colspan="1">
                <abbrev xmlns:xlink="http://www.w3.org/1999/xlink" xlink:title="head length" id="ABBRID0EXRDI" xlink:type="simple">HL</abbrev>
              </td><td rowspan="1" colspan="1">57.3–88.7 (73.0)</td><td rowspan="1" colspan="1">56.6–71.3 (64.0)</td><td rowspan="1" colspan="1">–</td><td rowspan="1" colspan="1">60.0–66.7 (63.4)</td><td rowspan="1" colspan="1">–</td><td rowspan="1" colspan="1">57.2–80.1 (68.7)</td><td rowspan="1" colspan="1">75.0</td><td rowspan="1" colspan="1">–</td></tr><tr><td rowspan="1" colspan="9">% <abbrev xmlns:xlink="http://www.w3.org/1999/xlink" xlink:title="tail length" id="ABBRID0EYSDI" xlink:type="simple">TaL</abbrev></td></tr><tr><td rowspan="1" colspan="1">
                <abbrev xmlns:xlink="http://www.w3.org/1999/xlink" xlink:title="trunk length" id="ABBRID0EATDI" xlink:type="simple">TrL</abbrev>
              </td><td rowspan="1" colspan="1">37.4–57.2 (47.3)</td><td rowspan="1" colspan="1">42.6–64.5 (53.6)</td><td rowspan="1" colspan="1">–</td><td rowspan="1" colspan="1">50.0–71.4 (60.7)</td><td rowspan="1" colspan="1">–</td><td rowspan="1" colspan="1">38.3–52.1 (45.2)</td><td rowspan="1" colspan="1">50.0</td><td rowspan="1" colspan="1">–</td></tr></tbody></table><table-wrap-foot><fn><p>N (number of samples), <abbrev xmlns:xlink="http://www.w3.org/1999/xlink" xlink:title="standard length" id="ABBRID0EAUDI" xlink:type="simple">SL</abbrev> (standard length), <abbrev xmlns:xlink="http://www.w3.org/1999/xlink" xlink:title="trunk rings" id="ABBRID0EEUDI" xlink:type="simple">TrR</abbrev> (trunk rings), <abbrev xmlns:xlink="http://www.w3.org/1999/xlink" xlink:title="tail rings" id="ABBRID0EIUDI" xlink:type="simple">TaR</abbrev> (tail rings), <abbrev xmlns:xlink="http://www.w3.org/1999/xlink" xlink:title="TrR and TaR supporting the dorsal fin" id="ABBRID0EMUDI" xlink:type="simple">DsR</abbrev> (rings supporting dorsal fin), <abbrev xmlns:xlink="http://www.w3.org/1999/xlink" xlink:title="dorsal fin rays" id="ABBRID0EQUDI" xlink:type="simple">D</abbrev> (dorsal fin rays), <abbrev xmlns:xlink="http://www.w3.org/1999/xlink" xlink:title="anal fin rays" id="ABBRID0EUUDI" xlink:type="simple">A</abbrev> (anal fin rays), <abbrev xmlns:xlink="http://www.w3.org/1999/xlink" xlink:title="pectoral fin rays" id="ABBRID0EYUDI" xlink:type="simple">P</abbrev> (pectoral fin rays), <abbrev xmlns:xlink="http://www.w3.org/1999/xlink" xlink:title="cheek spine below the operculum" id="ABBRID0E3UDI" xlink:type="simple">CS</abbrev> (cheek spine), <abbrev xmlns:xlink="http://www.w3.org/1999/xlink" xlink:title="eye spine above the eye" id="ABBRID0EAVDI" xlink:type="simple">ES</abbrev> (eye spine), <abbrev xmlns:xlink="http://www.w3.org/1999/xlink" xlink:title="wing-tip spine" id="ABBRID0EEVDI" xlink:type="simple">WS</abbrev> (wing-tip spine on dorsal fin base), <abbrev xmlns:xlink="http://www.w3.org/1999/xlink" xlink:title="number of tips on corona flat" id="ABBRID0EIVDI" xlink:type="simple">CoT</abbrev> (tips on corona flat), <abbrev xmlns:xlink="http://www.w3.org/1999/xlink" xlink:title="head length" id="ABBRID0EMVDI" xlink:type="simple">HL</abbrev> (head length), <abbrev xmlns:xlink="http://www.w3.org/1999/xlink" xlink:title="coronet height from gill opening to the median groove on corona" id="ABBRID0EQVDI" xlink:type="simple">CHGO</abbrev> (coronet height from gill opening), <abbrev xmlns:xlink="http://www.w3.org/1999/xlink" xlink:title="coronet height from mid-point of cleithral ring to the median groove on corona" id="ABBRID0EUVDI" xlink:type="simple">CHMC</abbrev> (coronet height from mid-point of cleithral ring), <abbrev xmlns:xlink="http://www.w3.org/1999/xlink" xlink:title="snout length" id="ABBRID0EYVDI" xlink:type="simple">SnL</abbrev> (snout length), <abbrev xmlns:xlink="http://www.w3.org/1999/xlink" xlink:title="eye diameter" id="ABBRID0E3VDI" xlink:type="simple">ED</abbrev> (eye diameter), <abbrev xmlns:xlink="http://www.w3.org/1999/xlink" xlink:title="trunk length" id="ABBRID0EAWDI" xlink:type="simple">TrL</abbrev> (trunk length), <abbrev xmlns:xlink="http://www.w3.org/1999/xlink" xlink:title="tail length" id="ABBRID0EEWDI" xlink:type="simple">TaL</abbrev> (tail length). Bracket represents mode in counts and median in measurements</p></fn></table-wrap-foot></table-wrap><table-wrap id="T3" position="float" orientation="portrait"><label>Table 3.</label><caption><p>Frequency distribution of meristic counts among species within the <italic><tp:taxon-name><tp:taxon-name-part taxon-name-part-type="genus" reg="Hippocampus">Hippocampus</tp:taxon-name-part> <tp:taxon-name-part taxon-name-part-type="species" reg="coronatus">coronatus</tp:taxon-name-part></tp:taxon-name></italic> complex. Holotypes and lectotypes are marked by an asterisk.</p></caption><table id="TID0ELDBG" rules="all"><tbody><tr><td rowspan="1" colspan="1"/><td rowspan="1" colspan="7">
                <bold>Tail rings</bold>
              </td></tr><tr><td rowspan="1" colspan="1"/><td rowspan="1" colspan="1">
                <bold>35</bold>
              </td><td rowspan="1" colspan="1">
                <bold>36</bold>
              </td><td rowspan="1" colspan="1">
                <bold>37</bold>
              </td><td rowspan="1" colspan="1">
                <bold>38</bold>
              </td><td rowspan="1" colspan="1">
                <bold>39</bold>
              </td><td rowspan="1" colspan="1">
                <bold>40</bold>
              </td><td rowspan="1" colspan="1">
                <bold><italic>N</italic></bold>
              </td></tr><tr><td rowspan="1" colspan="1">
                <italic><tp:taxon-name><tp:taxon-name-part taxon-name-part-type="genus" reg="Hippocampus">Hippocampus</tp:taxon-name-part> <tp:taxon-name-part taxon-name-part-type="species" reg="haema">haema</tp:taxon-name-part></tp:taxon-name></italic> sp. n.</td><td rowspan="1" colspan="1">17</td><td rowspan="1" colspan="1">53*</td><td rowspan="1" colspan="1">50</td><td rowspan="1" colspan="1">18</td><td rowspan="1" colspan="1"/><td rowspan="1" colspan="1"/><td rowspan="1" colspan="1">138</td></tr><tr><td rowspan="1" colspan="1">
                <italic><tp:taxon-name><tp:taxon-name-part taxon-name-part-type="genus" reg="Hippocampus">H.</tp:taxon-name-part> <tp:taxon-name-part taxon-name-part-type="species" reg="coronatus">coronatus</tp:taxon-name-part></tp:taxon-name></italic>
              </td><td rowspan="1" colspan="1"/><td rowspan="1" colspan="1"/><td rowspan="1" colspan="1">1</td><td rowspan="1" colspan="1">9*</td><td rowspan="1" colspan="1">15</td><td rowspan="1" colspan="1">3</td><td rowspan="1" colspan="1">28</td></tr><tr><td rowspan="1" colspan="1">
                <italic><tp:taxon-name><tp:taxon-name-part taxon-name-part-type="genus" reg="Hippocampus">H.</tp:taxon-name-part> <tp:taxon-name-part taxon-name-part-type="species" reg="sindonis">sindonis</tp:taxon-name-part></tp:taxon-name></italic>
              </td><td rowspan="1" colspan="1">4</td><td rowspan="1" colspan="1">4</td><td rowspan="1" colspan="1">4*</td><td rowspan="1" colspan="1">2</td><td rowspan="1" colspan="1"/><td rowspan="1" colspan="1"/><td rowspan="1" colspan="1">14</td></tr><tr><td rowspan="1" colspan="1"/><td rowspan="1" colspan="7">
                <bold>Dorsal fin rays</bold>
              </td></tr><tr><td rowspan="1" colspan="1"/><td rowspan="1" colspan="1">
                <bold>11</bold>
              </td><td rowspan="1" colspan="1">
                <bold>12</bold>
              </td><td rowspan="1" colspan="1">
                <bold>13</bold>
              </td><td rowspan="1" colspan="1">
                <bold>14</bold>
              </td><td rowspan="1" colspan="1">
                <bold>15</bold>
              </td><td rowspan="1" colspan="1"/><td rowspan="1" colspan="1">
                <bold><italic>N</italic></bold>
              </td></tr><tr><td rowspan="1" colspan="1">
                <italic><tp:taxon-name><tp:taxon-name-part taxon-name-part-type="genus" reg="Hippocampus">H.</tp:taxon-name-part> <tp:taxon-name-part taxon-name-part-type="species" reg="haema">haema</tp:taxon-name-part></tp:taxon-name></italic>
              </td><td rowspan="1" colspan="1">1</td><td rowspan="1" colspan="1">22</td><td rowspan="1" colspan="1">89</td><td rowspan="1" colspan="1">28*</td><td rowspan="1" colspan="1"/><td rowspan="1" colspan="1"/><td rowspan="1" colspan="1">140</td></tr><tr><td rowspan="1" colspan="1">
                <italic><tp:taxon-name><tp:taxon-name-part taxon-name-part-type="genus" reg="Hippocampus">H.</tp:taxon-name-part> <tp:taxon-name-part taxon-name-part-type="species" reg="coronatus">coronatus</tp:taxon-name-part></tp:taxon-name></italic>
              </td><td rowspan="1" colspan="1"/><td rowspan="1" colspan="1">1</td><td rowspan="1" colspan="1">6</td><td rowspan="1" colspan="1">18*</td><td rowspan="1" colspan="1">3</td><td rowspan="1" colspan="1"/><td rowspan="1" colspan="1">28</td></tr><tr><td rowspan="1" colspan="1">
                <italic><tp:taxon-name><tp:taxon-name-part taxon-name-part-type="genus" reg="Hippocampus">H.</tp:taxon-name-part> <tp:taxon-name-part taxon-name-part-type="species" reg="sindonis">sindonis</tp:taxon-name-part></tp:taxon-name></italic>
              </td><td rowspan="1" colspan="1">1</td><td rowspan="1" colspan="1">8</td><td rowspan="1" colspan="1">1</td><td rowspan="1" colspan="1">3</td><td rowspan="1" colspan="1">1*</td><td rowspan="1" colspan="1"/><td rowspan="1" colspan="1">14</td></tr><tr><td rowspan="1" colspan="1"/><td rowspan="1" colspan="7">
                <bold>Pectoral fin rays</bold>
              </td></tr><tr><td rowspan="1" colspan="1"/><td rowspan="1" colspan="1">
                <bold>10</bold>
              </td><td rowspan="1" colspan="1">
                <bold>11</bold>
              </td><td rowspan="1" colspan="1">
                <bold>12</bold>
              </td><td rowspan="1" colspan="1">
                <bold>13</bold>
              </td><td rowspan="1" colspan="1">
                <bold>14</bold>
              </td><td rowspan="1" colspan="1"/><td rowspan="1" colspan="1">
                <bold><italic>N</italic></bold>
              </td></tr><tr><td rowspan="1" colspan="1">
                <italic><tp:taxon-name><tp:taxon-name-part taxon-name-part-type="genus" reg="Hippocampus">H.</tp:taxon-name-part> <tp:taxon-name-part taxon-name-part-type="species" reg="haema">haema</tp:taxon-name-part></tp:taxon-name></italic>
              </td><td rowspan="1" colspan="1">6</td><td rowspan="1" colspan="1">45</td><td rowspan="1" colspan="1">65</td><td rowspan="1" colspan="1">24*</td><td rowspan="1" colspan="1"/><td rowspan="1" colspan="1"/><td rowspan="1" colspan="1">140</td></tr><tr><td rowspan="1" colspan="1">
                <italic><tp:taxon-name><tp:taxon-name-part taxon-name-part-type="genus" reg="Hippocampus">H.</tp:taxon-name-part> <tp:taxon-name-part taxon-name-part-type="species" reg="coronatus">coronatus</tp:taxon-name-part></tp:taxon-name></italic>
              </td><td rowspan="1" colspan="1">2</td><td rowspan="1" colspan="1">4</td><td rowspan="1" colspan="1">18*</td><td rowspan="1" colspan="1">4</td><td rowspan="1" colspan="1"/><td rowspan="1" colspan="1"/><td rowspan="1" colspan="1">28</td></tr><tr><td rowspan="1" colspan="1">
                <italic><tp:taxon-name><tp:taxon-name-part taxon-name-part-type="genus" reg="Hippocampus">H.</tp:taxon-name-part> <tp:taxon-name-part taxon-name-part-type="species" reg="sindonis">sindonis</tp:taxon-name-part></tp:taxon-name></italic>
              </td><td rowspan="1" colspan="1"/><td rowspan="1" colspan="1">7</td><td rowspan="1" colspan="1">5</td><td rowspan="1" colspan="1">1</td><td rowspan="1" colspan="1">1*</td><td rowspan="1" colspan="1"/><td rowspan="1" colspan="1">14</td></tr></tbody></table></table-wrap><fig id="F1" position="float" orientation="portrait"><label>Figure 1.</label><caption><p>Distribution of the species within the <italic><tp:taxon-name><tp:taxon-name-part taxon-name-part-type="genus" reg="Hippocampus">Hippocampus</tp:taxon-name-part> <tp:taxon-name-part taxon-name-part-type="species" reg="coronatus">coronatus</tp:taxon-name-part></tp:taxon-name></italic> complex: <italic><tp:taxon-name><tp:taxon-name-part taxon-name-part-type="genus" reg="Hippocampus">H.</tp:taxon-name-part> <tp:taxon-name-part taxon-name-part-type="species" reg="haema">haema</tp:taxon-name-part></tp:taxon-name></italic> (red circles; the filled red circle indicates the holotype), <italic><tp:taxon-name><tp:taxon-name-part taxon-name-part-type="genus" reg="Hippocampus">H.</tp:taxon-name-part> <tp:taxon-name-part taxon-name-part-type="species" reg="coronatus">coronatus</tp:taxon-name-part></tp:taxon-name></italic> (green triangles), and <italic><tp:taxon-name><tp:taxon-name-part taxon-name-part-type="genus" reg="Hippocampus">H.</tp:taxon-name-part> <tp:taxon-name-part taxon-name-part-type="species" reg="sindonis">sindonis</tp:taxon-name-part></tp:taxon-name></italic> (blue squares; the filled blue square indicates the holotype).</p></caption><graphic xmlns:xlink="http://www.w3.org/1999/xlink" xlink:href="zookeys-712-113-g001.jpg" position="float" orientation="portrait" xlink:type="simple" id="oo_165499.jpg"/></fig><fig id="F7" position="float" orientation="portrait"><label>Figure 7.</label><caption><p>Neighbor-joining tree showing the relationships among species of <italic><tp:taxon-name><tp:taxon-name-part taxon-name-part-type="genus" reg="Hippocampus">Hippocampus</tp:taxon-name-part></tp:taxon-name></italic> based on mtDNA sequences. <bold>A</bold> tree produced using multiple loci (cytochrome <italic>b</italic>, 16S rRNA, and 12S rRNA) as partitions <bold>B</bold> tree produced using 12S rRNA, only. Numbers in branches indicate bootstrap probabilities obtained from 1000 bootstrap replications. Scale bar = genetic distance of 0.02.</p></caption><graphic xmlns:xlink="http://www.w3.org/1999/xlink" xlink:href="zookeys-712-113-g007.jpg" position="float" orientation="portrait" xlink:type="simple" id="oo_165506.jpg"/></fig></tp:treatment-sec><ref-list><ref id="B67"><mixed-citation xmlns:xlink="http://www.w3.org/1999/xlink" xlink:type="simple">
          <person-group><name name-style="western"><surname>Temminck</surname><given-names>CJ</given-names></name><name name-style="western"><surname>Schlegel</surname><given-names>H</given-names></name></person-group> (<year>1850</year>) <article-title><tp:taxon-name><tp:taxon-name-part taxon-name-part-type="class">Pisces</tp:taxon-name-part></tp:taxon-name>.</article-title> In: <person-group><name name-style="western"><surname>von Siebold</surname><given-names>PF</given-names></name></person-group> (<role>Ed.</role>) <issue-title>Fauna Japonica, sive descriptio animalium quae in itinere per Japoniam suscepto annis 1823–30 collegit, notis observationibus et adumbrationibus illustravit P.</issue-title> <source>F. von Siebold. Last part. Apud A. Arnz et socios, Lugduni Batavorum (Leiden)</source>, <fpage>270</fpage>–<lpage>324</lpage>.</mixed-citation></ref><ref id="B23"><mixed-citation xmlns:xlink="http://www.w3.org/1999/xlink" xlink:type="simple">
          <person-group><name name-style="western"><surname>Jordan</surname><given-names>DS</given-names></name><name name-style="western"><surname>Snyder</surname><given-names>JO</given-names></name></person-group> (<year>1901</year>) A review of the hypostomide and lophobranchiate fishes of Japan. Proceedings of the United States National Museum 24: 1–20, 12 pls. <ext-link xlink:type="simple" ext-link-type="doi" xlink:href="10.5479/si.00963801.24-1241.1">https://doi.org/10.5479/si.00963801.24-1241.1</ext-link></mixed-citation></ref><ref id="B37"><mixed-citation xmlns:xlink="http://www.w3.org/1999/xlink" xlink:type="simple">
          <person-group><name name-style="western"><surname>Lourie</surname><given-names>SA</given-names></name><name name-style="western"><surname>Vincent</surname><given-names>ACJ</given-names></name><name name-style="western"><surname>Hall</surname><given-names>HJ</given-names></name></person-group> (<year>1999</year>) Seahorses: an identification guide to the world’s species and their conservation. Project Seahorse, 214 pp.</mixed-citation></ref><ref id="B5"><mixed-citation xmlns:xlink="http://www.w3.org/1999/xlink" xlink:type="simple">
          <person-group><name name-style="western"><surname>Boeseman</surname><given-names>M</given-names></name></person-group> (<year>1947</year>) Revision of the fishes collected by Burger and von Siebold in Japan. Zoologische Mededelingen (Leiden) 28: 1–242, 5 pls.</mixed-citation></ref><ref id="B25"><mixed-citation xmlns:xlink="http://www.w3.org/1999/xlink" xlink:type="simple">
          <person-group><name name-style="western"><surname>Kaup</surname><given-names>JJ</given-names></name></person-group> (<year>1853</year>) <article-title>Uebersicht der Lophobranchier.</article-title> <source>Archiv für Naturgeschichte</source> <volume>19</volume>(<issue>1</issue>): <fpage>226</fpage>–<lpage>234</lpage>. <ext-link xlink:type="simple" ext-link-type="doi" xlink:href="10.5962/bhl.part.9548">https://doi.org/10.5962/bhl.part.9548</ext-link></mixed-citation></ref><ref id="B44"><mixed-citation xmlns:xlink="http://www.w3.org/1999/xlink" xlink:type="simple">
          <person-group><name name-style="western"><surname>Matsubara</surname><given-names>K</given-names></name></person-group> (<year>1955</year>) <source>Fish morphology and hierarchy. I.</source> <publisher-name>Ishizaki Shoten</publisher-name>, <publisher-loc>Tokyo</publisher-loc>, <size units="page">789 pp</size>. [289 figs] [In Japanese]</mixed-citation></ref><ref id="B24"><mixed-citation xmlns:xlink="http://www.w3.org/1999/xlink" xlink:type="simple">
          <person-group><name name-style="western"><surname>Jordan</surname><given-names>DS</given-names></name><name name-style="western"><surname>Tanaka</surname><given-names>S</given-names></name><name name-style="western"><surname>Snyder</surname><given-names>JO</given-names></name></person-group> (<year>1913</year>) A catalogue of the fishes of Japan. Journal of the College of Science, Tokyo Imperial University 33(1): 1–497, 396 figs.</mixed-citation></ref><ref id="B6"><mixed-citation xmlns:xlink="http://www.w3.org/1999/xlink" xlink:type="simple">
          <person-group><name name-style="western"><surname>Burgess</surname><given-names>WE</given-names></name><name name-style="western"><surname>Axelrod</surname><given-names>HR</given-names></name></person-group> (<year>1972</year>) <source>Fishes of southern Japan and the Ryukyus: Pacific marine fishes (book 1). T. F. H.</source> <publisher-name>Publications</publisher-name>, <publisher-loc>Inc.</publisher-loc>, <size units="page">280 pp</size>.</mixed-citation></ref><ref id="B1"><mixed-citation xmlns:xlink="http://www.w3.org/1999/xlink" xlink:type="simple">
          <person-group><name name-style="western"><surname>Araga</surname><given-names>C</given-names></name></person-group> (<year>1984</year>) Family <tp:taxon-name><tp:taxon-name-part taxon-name-part-type="family">Syngnathidae</tp:taxon-name-part></tp:taxon-name>. In: Masuda H, Amaoka K, Araga C, Uyeno T, Yoshino T (Eds) The fishes of the Japanese Archipelago. Tokai University Press, Tokyo, 84–88 (v. 1), pls. 76–77, 343 (v. 2). [In Japanese]; 85–89 (v. 3). [In English]</mixed-citation></ref><ref id="B58"><mixed-citation xmlns:xlink="http://www.w3.org/1999/xlink" xlink:type="simple">
          <person-group><name name-style="western"><surname>Senou</surname><given-names>H</given-names></name></person-group> (<year>1993</year>) <article-title><tp:taxon-name><tp:taxon-name-part taxon-name-part-type="family">Syngnathidae</tp:taxon-name-part></tp:taxon-name>.</article-title> In: <person-group><name name-style="western"><surname>Nakabo</surname><given-names>T</given-names></name></person-group> (<role>Ed.</role>) <issue-title>Fishes of Japan with pictorial keys to the species.</issue-title> <source>Tokai University Press, Tokyo, 478–489</source>, <fpage>1293</fpage>–<lpage>1295</lpage>. [In Japanese]</mixed-citation></ref><ref id="B48"><mixed-citation xmlns:xlink="http://www.w3.org/1999/xlink" xlink:type="simple">
          <person-group><name name-style="western"><surname>Mukai</surname><given-names>T</given-names></name><name name-style="western"><surname>Tsuihiji</surname><given-names>T</given-names></name><name name-style="western"><surname>Sato</surname><given-names>T</given-names></name><name name-style="western"><surname>Morisawa</surname><given-names>M</given-names></name></person-group> (<year>2000</year>) <article-title>Mitochondrial DNA divergence in the seahorse, <italic><tp:taxon-name><tp:taxon-name-part taxon-name-part-type="genus">Hippocampus</tp:taxon-name-part> <tp:taxon-name-part taxon-name-part-type="species">coronatus</tp:taxon-name-part></tp:taxon-name></italic> (<tp:taxon-name><tp:taxon-name-part taxon-name-part-type="order">Syngnathiformes</tp:taxon-name-part></tp:taxon-name>: <tp:taxon-name><tp:taxon-name-part taxon-name-part-type="family">Syngnathidae</tp:taxon-name-part></tp:taxon-name>), collected from Sagami Bay.</article-title> <source>Japanese Journal of Ichthyology</source> <volume>47</volume>(<issue>2</issue>): <fpage>139</fpage>–<lpage>143</lpage>. [In Japanese]</mixed-citation></ref><ref id="B59"><mixed-citation xmlns:xlink="http://www.w3.org/1999/xlink" xlink:type="simple">
          <person-group><name name-style="western"><surname>Senou</surname><given-names>H</given-names></name></person-group> (<year>2000</year>) <article-title><tp:taxon-name><tp:taxon-name-part taxon-name-part-type="family">Syngnathidae</tp:taxon-name-part></tp:taxon-name>.</article-title> In: <person-group><name name-style="western"><surname>Nakabo</surname><given-names>T</given-names></name></person-group> (<role>Ed.</role>) <issue-title>Fishes of Japan with pictorial keys to the species, 2nd edn.</issue-title> <source>Tokai University Press, Tokyo, 520–536</source>, <fpage>1509</fpage>–<lpage>1515</lpage>. [In Japanese]</mixed-citation></ref><ref id="B60"><mixed-citation xmlns:xlink="http://www.w3.org/1999/xlink" xlink:type="simple">
          <person-group><name name-style="western"><surname>Senou</surname><given-names>H</given-names></name></person-group> (<year>2002</year>) <article-title><tp:taxon-name><tp:taxon-name-part taxon-name-part-type="family">Syngnathidae</tp:taxon-name-part></tp:taxon-name>.</article-title> In: <person-group><name name-style="western"><surname>Nakabo</surname><given-names>T</given-names></name></person-group> (<role>Ed.</role>) <issue-title>Fishes of Japan with pictorial keys to the species, English edn.</issue-title> <source>Tokai University Press, Tokyo, 520–536</source>, <fpage>1506</fpage>–<lpage>1510</lpage>.</mixed-citation></ref><ref id="B39"><mixed-citation xmlns:xlink="http://www.w3.org/1999/xlink" xlink:type="simple">
          <person-group><name name-style="western"><surname>Lourie</surname><given-names>SA</given-names></name><name name-style="western"><surname>Foster</surname><given-names>SJ</given-names></name><name name-style="western"><surname>Cooper</surname><given-names>EWT</given-names></name><name name-style="western"><surname>Vincent</surname><given-names>ACJ</given-names></name></person-group> (<year>2004</year>) <source>A guide to the identification of seahorses. Project Seahorse and TRAFFIC North America, University of British Columbia and World Wildlife Fund, Washington D.</source> <publisher-name>C.</publisher-name>, <publisher-loc>USA</publisher-loc>, <size units="page">114 pp</size>.</mixed-citation></ref><ref id="B69"><mixed-citation xmlns:xlink="http://www.w3.org/1999/xlink" xlink:type="simple">
          <person-group><name name-style="western"><surname>Yoshino</surname><given-names>Y</given-names></name><name name-style="western"><surname>Senou</surname><given-names>H</given-names></name></person-group> (<year>2008</year>) <source>Sea fishes of Japan. Yama-kei Publishers co.</source> <publisher-name>, Ltd.</publisher-name>, <publisher-loc>Tokyo</publisher-loc>, <size units="page">545 pp</size>. [In Japanese]</mixed-citation></ref><ref id="B35"><mixed-citation xmlns:xlink="http://www.w3.org/1999/xlink" xlink:type="simple">
          <person-group><name name-style="western"><surname>Kuiter</surname><given-names>RH</given-names></name></person-group> (<year>2009</year>) <source>Seahorses and their relatives.</source> <publisher-name>Aquatic Photographics</publisher-name>, <publisher-loc>Seaford, Victoria, Australia</publisher-loc>, <size units="page">276 pp</size>.</mixed-citation></ref><ref id="B27"><mixed-citation xmlns:xlink="http://www.w3.org/1999/xlink" xlink:type="simple">
          <person-group><name name-style="western"><surname>Kohno</surname><given-names>H</given-names></name><name name-style="western"><surname>Kanou</surname><given-names>K</given-names></name><name name-style="western"><surname>Yokoo</surname><given-names>T</given-names></name></person-group> (<year>2011</year>) <source>A photographic guide to the fishes in Tokyo bay.</source> <publisher-name>Heibonsha</publisher-name>, <publisher-loc>Tokyo</publisher-loc>, <size units="page">376 pp</size>. [In Japanese]</mixed-citation></ref><ref id="B62"><mixed-citation xmlns:xlink="http://www.w3.org/1999/xlink" xlink:type="simple">
          <person-group><name name-style="western"><surname>Senou</surname><given-names>H</given-names></name></person-group> (<year>2013</year>) <article-title><tp:taxon-name><tp:taxon-name-part taxon-name-part-type="family">Syngnathidae</tp:taxon-name-part></tp:taxon-name>.</article-title> In: <person-group><name name-style="western"><surname>Nakabo</surname><given-names>T</given-names></name></person-group> (<role>Ed.</role>) <issue-title>Fishes of Japan with pictorial keys to the species, 3rd edn.</issue-title> <source>Tokai University Press, Kanagawa, 615–635</source>, <fpage>1909</fpage>–<lpage>1913</lpage>. [In Japanese]</mixed-citation></ref><ref id="B41"><mixed-citation xmlns:xlink="http://www.w3.org/1999/xlink" xlink:type="simple">
          <person-group><name name-style="western"><surname>Lourie</surname><given-names>SA</given-names></name></person-group> (<year>2016</year>) <source>Seahorses: a life-size guide to every species.</source> <publisher-name>Ivy Press</publisher-name>, <publisher-loc>UK</publisher-loc>, <size units="page">160 pp</size>. <ext-link xlink:type="simple" ext-link-type="doi" xlink:href="10.7208/chicago/9780226338552.001.0001">https://doi.org/10.7208/chicago/9780226338552.001.0001</ext-link></mixed-citation></ref><ref id="B42"><mixed-citation xmlns:xlink="http://www.w3.org/1999/xlink" xlink:type="simple">
          <person-group><name name-style="western"><surname>Lourie</surname><given-names>SA</given-names></name><name name-style="western"><surname>Pollom</surname><given-names>RA</given-names></name><name name-style="western"><surname>Foster</surname><given-names>SJ</given-names></name></person-group> (<year>2016</year>) <article-title>A global revision of the seahorses <italic><tp:taxon-name><tp:taxon-name-part taxon-name-part-type="genus">Hippocampus</tp:taxon-name-part></tp:taxon-name></italic> Rafinesque 1810 (<tp:taxon-name><tp:taxon-name-part taxon-name-part-type="class">Actinopterygii</tp:taxon-name-part></tp:taxon-name>: <tp:taxon-name><tp:taxon-name-part taxon-name-part-type="order">Syngnathiformes</tp:taxon-name-part></tp:taxon-name>): Taxonomy and biogeography with recommendations for further research.</article-title> <source>Zootaxa</source> <volume>4146</volume>(<issue>1</issue>): <fpage>1</fpage>–<lpage>66</lpage>. <ext-link xlink:type="simple" ext-link-type="doi" xlink:href="10.11646/zootaxa.4146.1.1">https://doi.org/10.11646/zootaxa.4146.1.1</ext-link></mixed-citation></ref><ref id="B13"><mixed-citation xmlns:xlink="http://www.w3.org/1999/xlink" xlink:type="simple">
          <person-group><name name-style="western"><surname>Eschmeyer</surname><given-names>WN</given-names></name><name name-style="western"><surname>Fricke</surname><given-names>R</given-names></name><name name-style="western"><surname>van der Laan</surname><given-names>R</given-names></name></person-group> (<year>2017</year>) Catalog of fishes: genera, species, references. Electronic version of 30 June 2017. <ext-link xlink:type="simple" ext-link-type="uri" xlink:href="http://researcharchive.calacademy.org/research/ichthyology/catalog/fishcatmain.asp">http://researcharchive.calacademy.org/research/ichthyology/catalog/fishcatmain.asp</ext-link></mixed-citation></ref><ref id="B57"><mixed-citation xmlns:xlink="http://www.w3.org/1999/xlink" xlink:type="simple">
          <person-group><name name-style="western"><surname>Scales</surname><given-names>H</given-names></name></person-group> (<year>2009</year>) <source>Poseidon’s steed: the story of seahorses, from myth to reality.</source> <publisher-name>Penguin</publisher-name>, <publisher-loc>New York</publisher-loc>, <size units="page">288 pp</size>.</mixed-citation></ref><ref id="B43"><mixed-citation xmlns:xlink="http://www.w3.org/1999/xlink" xlink:type="simple">
          <person-group><name name-style="western"><surname>MacLean</surname><given-names>J</given-names></name></person-group> (<year>1973</year>) <article-title>Natural science in Japan. I. Before 1830.</article-title> <source>Annals of science</source> <volume>30</volume>(<issue>3</issue>): <fpage>257</fpage>–<lpage>298</lpage>. <ext-link xlink:type="simple" ext-link-type="doi" xlink:href="10.1080/00033797300200151">https://doi.org/10.1080/00033797300200151</ext-link></mixed-citation></ref><ref id="B53"><mixed-citation xmlns:xlink="http://www.w3.org/1999/xlink" xlink:type="simple">
          <person-group><name name-style="western"><surname>Nofuji</surname><given-names>T</given-names></name><name name-style="western"><surname>Ebihara</surname><given-names>A</given-names></name><name name-style="western"><surname>Hammeke</surname><given-names>LE</given-names></name><name name-style="western"><surname>Miyazaki</surname><given-names>K</given-names></name></person-group> (<year>2013</year>) <article-title>The letter from Bürger to Siebold in 1831.</article-title> <source>Bulletin of the Kyushu University Museum</source> <volume>11</volume>: <fpage>19</fpage>–<lpage>52</lpage>. [In Japanese]</mixed-citation></ref><ref id="B47"><mixed-citation xmlns:xlink="http://www.w3.org/1999/xlink" xlink:type="simple">
          <person-group><name name-style="western"><surname>Mori</surname><given-names>T</given-names></name></person-group> (<year>1928</year>) <article-title>A catalogue of the fishes of Korea.</article-title> <source>Journal of the Pan-Pacific Research Institution</source> <volume>3</volume>(<issue>3</issue>): <fpage>2</fpage>–<lpage>8</lpage>.</mixed-citation></ref><ref id="B45"><mixed-citation xmlns:xlink="http://www.w3.org/1999/xlink" xlink:type="simple">
          <person-group><name name-style="western"><surname>Mees</surname><given-names>GF</given-names></name></person-group> (<year>1962</year>) <article-title>A preliminary revision of the <tp:taxon-name><tp:taxon-name-part taxon-name-part-type="family">Belonidae</tp:taxon-name-part></tp:taxon-name>.</article-title> <source>Zoologische Verhandelingen</source> <volume>54</volume>(<issue>1</issue>): <fpage>1</fpage>–<lpage>92</lpage>.</mixed-citation></ref><ref id="B2"><mixed-citation xmlns:xlink="http://www.w3.org/1999/xlink" xlink:type="simple">
          <person-group><name name-style="western"><surname>Bauchot</surname><given-names>ML</given-names></name><name name-style="western"><surname>Whitehead</surname><given-names>PJP</given-names></name><name name-style="western"><surname>Monod</surname><given-names>T</given-names></name></person-group> (<year>1982</year>) <article-title>Date of publication and authorship of the fish names in Eydoux &amp; Souleyet’s zoology of La Bonite, 1841–1852.</article-title> <source>Cybium</source> <volume>6</volume>: <fpage>59</fpage>–<lpage>73</lpage>.</mixed-citation></ref></ref-list></tp:taxon-treatment>
