# Supplementary material for: Seahorses of the Hippocampus coronatus complex: taxonomic revision, and description of Hippocampus haema, a new species from Korea and Japan (Teleostei, Syngnathidae)
Source: Zookeys. 2017 Oct 31;(712):113–39. doi: 10.3897/zookeys.712.14955 (PMC5704180; doi:10.3897/zookeys.712.14955)
Supplement: XML Treatment for Hippocampus sindonis [file zookeys.712.14955-treatment2.xml]

<!DOCTYPE tp:taxon-treatment
  PUBLIC "-//TaxonX//DTD Taxonomic Treatment Publishing DTD v0 20100105//EN" "tax-treatment-NSO.dtd">
<tp:taxon-treatment xmlns:tp="http://www.plazi.org/taxpub"><tp:treatment-meta><kwd-group><label>Taxon classification</label><kwd><named-content xmlns:xlink="http://www.w3.org/1999/xlink" content-type="kingdom">Animalia</named-content></kwd><kwd><named-content xmlns:xlink="http://www.w3.org/1999/xlink" content-type="order">Syngnathiformes</named-content></kwd><kwd><named-content xmlns:xlink="http://www.w3.org/1999/xlink" content-type="family">Syngnathidae</named-content></kwd></kwd-group><mixed-citation publication-type="journal"><person-group><name><surname>Han</surname><given-names>Sang-Yun</given-names></name><name><surname>Kim</surname><given-names>Jin-Koo</given-names></name><name><surname>Kai</surname><given-names>Yoshiaki</given-names></name><name><surname>Senou</surname><given-names>Hiroshi</given-names></name></person-group><article-title>Seahorses of the <italic><tp:taxon-name><tp:taxon-name-part taxon-name-part-type="genus" reg="Hippocampus">Hippocampus</tp:taxon-name-part> <tp:taxon-name-part taxon-name-part-type="species" reg="coronatus">coronatus</tp:taxon-name-part></tp:taxon-name></italic> complex: taxonomic revision, and description of <italic><tp:taxon-name><tp:taxon-name-part taxon-name-part-type="genus" reg="Hippocampus">Hippocampus</tp:taxon-name-part> <tp:taxon-name-part taxon-name-part-type="species" reg="haema">haema</tp:taxon-name-part></tp:taxon-name></italic>, a new species from Korea and Japan (<tp:taxon-name><tp:taxon-name-part taxon-name-part-type="subclass">Teleostei</tp:taxon-name-part></tp:taxon-name>, <tp:taxon-name><tp:taxon-name-part taxon-name-part-type="family">Syngnathidae</tp:taxon-name-part></tp:taxon-name>)</article-title><source>Zookeys</source><day>31</day><month>10</month><year>2017</year><volume>2017</volume><issue>712</issue><fpage>113</fpage><lpage>139</lpage><pub-id pub-id-type="doi">10.3897/zookeys.712.14955</pub-id></mixed-citation></tp:treatment-meta><tp:nomenclature><tp:taxon-name>
            <tp:taxon-name-part taxon-name-part-type="genus" reg="Hippocampus">Hippocampus</tp:taxon-name-part>
            <tp:taxon-name-part taxon-name-part-type="species" reg="sindonis">sindonis</tp:taxon-name-part>
          </tp:taxon-name><tp:taxon-authority>Jordan &amp; Snyder, 1901</tp:taxon-authority><xref ref-type="fig" rid="F3">Figs 3H–I</xref><xref ref-type="fig" rid="F4">, 4C</xref><xref ref-type="fig" rid="F5">, 5D–E</xref><xref ref-type="fig" rid="F6">, 6C</xref><xref ref-type="fig" rid="F6">, 6F</xref><xref ref-type="table" rid="T2">, Tables 2</xref><xref ref-type="table" rid="T3">, 3</xref><!--PageBreak--><!--PageBreak--><tp:nomenclature-citation-list><tp:nomenclature-citation><tp:taxon-name>
                <tp:taxon-name-part taxon-name-part-type="genus" reg="Hippocampus">Hippocampus</tp:taxon-name-part> <tp:taxon-name-part taxon-name-part-type="species" reg="sindonis">sindonis</tp:taxon-name-part></tp:taxon-name><comment><xref ref-type="bibr" rid="B23">Jordan and Snyder 1901</xref>: 17, pl. 11 (Holotype: <named-content xmlns:xlink="http://www.w3.org/1999/xlink" content-type="dwc:institutional_code" xlink:type="simple">USNM</named-content> 49730; type locality: Totomi bay, off Hamamatsu, Totomi Province, Shizuoka, Japan); <xref ref-type="bibr" rid="B24">Jordan et al. 1913</xref>: 100; <xref ref-type="bibr" rid="B44">Matsubara 1955</xref>: 431; <xref ref-type="bibr" rid="B1">Araga 1984</xref>: 89; <xref ref-type="bibr" rid="B37">Lourie et al. 1999</xref>: 119; <xref ref-type="bibr" rid="B48">Mukai et al. 2000</xref>: 139; <xref ref-type="bibr" rid="B59">Senou 2000</xref>: 536; <xref ref-type="bibr" rid="B60">Senou 2002</xref>: 536, 1508; <xref ref-type="bibr" rid="B39">Lourie et al. 2004</xref>: 74; <xref ref-type="bibr" rid="B69">Yoshino and Senou 2008</xref>: 76; <xref ref-type="bibr" rid="B35">Kuiter 2009</xref>: 131; <xref ref-type="bibr" rid="B62">Senou 2013</xref>: 635, 1911; <xref ref-type="bibr" rid="B41">Lourie 2016</xref>: 108; <xref ref-type="bibr" rid="B42">Lourie et al. 2016</xref>: 39.</comment></tp:nomenclature-citation><tp:nomenclature-citation><tp:taxon-name>
                <tp:taxon-name-part taxon-name-part-type="genus" reg="Hippocampus">Hippocampus</tp:taxon-name-part> <tp:taxon-name-part taxon-name-part-type="species" reg="coronatus">coronatus</tp:taxon-name-part></tp:taxon-name><comment>: <xref ref-type="bibr" rid="B6">Burgess and Axelrod 1972</xref>: 211; <xref ref-type="bibr" rid="B1">Araga 1984</xref>: 89; <xref ref-type="bibr" rid="B58">Senou 1993</xref>: 489 (left fig.), 1294 (non Temminck &amp; Schlegel).</comment></tp:nomenclature-citation><tp:nomenclature-citation><tp:taxon-name>
                <tp:taxon-name-part taxon-name-part-type="genus" reg="Hippocampus">Hippocampus</tp:taxon-name-part> <tp:taxon-name-part taxon-name-part-type="species" reg="mohnikei">mohnikei</tp:taxon-name-part></tp:taxon-name><comment>: <xref ref-type="bibr" rid="B23">Jordan and Snyder 1901</xref>: 18; <xref ref-type="bibr" rid="B24">Jordan et al. 1913</xref>: 98; <xref ref-type="bibr" rid="B5">Boeseman 1947</xref>: 196; <xref ref-type="bibr" rid="B44">Matsubara 1955</xref>: 431; <xref ref-type="bibr" rid="B6">Burgess and Axelrod 1972</xref>: 210; <xref ref-type="bibr" rid="B1">Araga 1984</xref>: 89 (non Bleeker).</comment></tp:nomenclature-citation><tp:nomenclature-citation><tp:taxon-name>
                <tp:taxon-name-part taxon-name-part-type="genus" reg="Hippocampus">Hippocampus</tp:taxon-name-part> <tp:taxon-name-part taxon-name-part-type="species" reg="japonicus">japonicus</tp:taxon-name-part></tp:taxon-name><comment>: <xref ref-type="bibr" rid="B6">Burgess and Axelrod 1972</xref>: 211 (non Kaup).</comment></tp:nomenclature-citation></tp:nomenclature-citation-list></tp:nomenclature><tp:treatment-sec sec-type="material" id="SECID0E4BAI"><title>Material examined.</title><p>
            <bold>Japan</bold>. <named-content xmlns:xlink="http://www.w3.org/1999/xlink" content-type="dwc:institutional_code" xlink:type="simple">USNM</named-content> 49730 (holotype of <italic><tp:taxon-name><tp:taxon-name-part taxon-name-part-type="genus" reg="Hippocampus">H.</tp:taxon-name-part> <tp:taxon-name-part taxon-name-part-type="species" reg="sindonis">sindonis</tp:taxon-name-part></tp:taxon-name></italic>, photograph and radiograph from <named-content xmlns:xlink="http://www.w3.org/1999/xlink" content-type="dwc:institutional_code" xlink:type="simple">USNM</named-content>), male, 49.1 mm <abbrev xmlns:xlink="http://www.w3.org/1999/xlink" xlink:title="standard length" id="ABBRID0EADAI" xlink:type="simple">SL</abbrev>, Totomi bay, off Hamamatsu, Totomi Province, Shizuoka, dredged by the U.S. Fish Commission Steamer <italic>Albatross</italic> (<xref ref-type="bibr" rid="B23">Jordan and Snyder 1901</xref>). <named-content xmlns:xlink="http://www.w3.org/1999/xlink" content-type="dwc:institutional_code" xlink:type="simple">RMNH</named-content>.PISC 3924 (photograph from <named-content xmlns:xlink="http://www.w3.org/1999/xlink" content-type="dwc:institutional_code" xlink:type="simple">RMNH</named-content>), 1 female, 74.0 mm <abbrev xmlns:xlink="http://www.w3.org/1999/xlink" xlink:title="standard length" id="ABBRID0E1DAI" xlink:type="simple">SL</abbrev>. <named-content xmlns:xlink="http://www.w3.org/1999/xlink" content-type="dwc:institutional_code" xlink:type="simple">FAKU</named-content> 121388, 1, 69.4 mm, Tanabe, Wakayama, Jan 1969. <named-content xmlns:xlink="http://www.w3.org/1999/xlink" content-type="dwc:institutional_code" xlink:type="simple">FAKU</named-content> 137339, 1 93.0 mm, Hozaura, Minami-ise, Watarai, Mie, depth 20–25 m, Nov 2014, H. Sugawara. <named-content xmlns:xlink="http://www.w3.org/1999/xlink" content-type="dwc:institutional_code" xlink:type="simple">FAKU</named-content> 137340, 1, 95.9 mm, Nayaura, Minami-ise, Watarai, Mie, depth 25–30 m, Mar 2014, H. Sugawara. <abbrev xmlns:xlink="http://www.w3.org/1999/xlink" content-type="institution" xlink:title="Kanagawa Prefectural Museum of Natural History" id="ABBRID0EWEAI" xlink:type="simple">KPM</abbrev>-NI 19257, 1, 59.4 mm <abbrev xmlns:xlink="http://www.w3.org/1999/xlink" xlink:title="standard length" id="ABBRID0E2EAI" xlink:type="simple">SL</abbrev>, 16 May 1999, D. Sugita; <abbrev xmlns:xlink="http://www.w3.org/1999/xlink" content-type="institution" xlink:title="Kanagawa Prefectural Museum of Natural History" id="ABBRID0E6EAI" xlink:type="simple">KPM</abbrev>-NI 19258, 1, 44.4 mm <abbrev xmlns:xlink="http://www.w3.org/1999/xlink" xlink:title="standard length" id="ABBRID0EEFAI" xlink:type="simple">SL</abbrev>, 18 Oct 1997, M. Kojima; <abbrev xmlns:xlink="http://www.w3.org/1999/xlink" content-type="institution" xlink:title="Kanagawa Prefectural Museum of Natural History" id="ABBRID0EIFAI" xlink:type="simple">KPM</abbrev>-NI 19259, 1, 30.1 <!--PageBreak-->mm <abbrev xmlns:xlink="http://www.w3.org/1999/xlink" xlink:title="standard length" id="ABBRID0EPFAI" xlink:type="simple">SL</abbrev>, 5 Jul 1998, T. Kamano; <abbrev xmlns:xlink="http://www.w3.org/1999/xlink" content-type="institution" xlink:title="Kanagawa Prefectural Museum of Natural History" id="ABBRID0ETFAI" xlink:type="simple">KPM</abbrev>-NI 19261, 1, 43.3 mm <abbrev xmlns:xlink="http://www.w3.org/1999/xlink" xlink:title="standard length" id="ABBRID0EYFAI" xlink:type="simple">SL</abbrev>, 7 Aug 1998, N. Ogata; <abbrev xmlns:xlink="http://www.w3.org/1999/xlink" content-type="institution" xlink:title="Kanagawa Prefectural Museum of Natural History" id="ABBRID0E3FAI" xlink:type="simple">KPM</abbrev>-NI 19262, 1, 32.2 mm <abbrev xmlns:xlink="http://www.w3.org/1999/xlink" xlink:title="standard length" id="ABBRID0EBGAI" xlink:type="simple">SL</abbrev>, 25 Aug 1998, N. Ogata; Kannonzaki, Tatara-hama, Obaradai, Yokosuka, Kanagawa. <abbrev xmlns:xlink="http://www.w3.org/1999/xlink" content-type="institution" xlink:title="Kanagawa Prefectural Museum of Natural History" id="ABBRID0EFGAI" xlink:type="simple">KPM</abbrev>-NI 19475, 1, 82.1 mm <abbrev xmlns:xlink="http://www.w3.org/1999/xlink" xlink:title="standard length" id="ABBRID0EKGAI" xlink:type="simple">SL</abbrev>, 23 Sep 2007 K. Okubo; <abbrev xmlns:xlink="http://www.w3.org/1999/xlink" content-type="institution" xlink:title="Kanagawa Prefectural Museum of Natural History" id="ABBRID0EOGAI" xlink:type="simple">KPM</abbrev>-NI 19797–19798, 2, 75.1–99.8 mm <abbrev xmlns:xlink="http://www.w3.org/1999/xlink" xlink:title="standard length" id="ABBRID0ETGAI" xlink:type="simple">SL</abbrev>, 18 Oct 2007, K. Okubo; <abbrev xmlns:xlink="http://www.w3.org/1999/xlink" content-type="institution" xlink:title="Kanagawa Prefectural Museum of Natural History" id="ABBRID0EXGAI" xlink:type="simple">KPM</abbrev>-NI 21947, 1, 75.4 mm <abbrev xmlns:xlink="http://www.w3.org/1999/xlink" xlink:title="standard length" id="ABBRID0E3GAI" xlink:type="simple">SL</abbrev>, K. Okubo; Manatsuru, Ashigarashimo, Kanagawa.</p></tp:treatment-sec><tp:treatment-sec sec-type="diagnosis" id="SECID0EAHAI"><title>Diagnosis.</title><p>A species of <italic><tp:taxon-name><tp:taxon-name-part taxon-name-part-type="genus" reg="Hippocampus">Hippocampus</tp:taxon-name-part></tp:taxon-name></italic> having a bony body; double gill openings; R 10 + 35–38 (holotype: 10 + 37); coronet moderately high; <abbrev xmlns:xlink="http://www.w3.org/1999/xlink" xlink:title="number of tips on corona flat" id="ABBRID0ENHAI" xlink:type="simple">CoT</abbrev> 5; <abbrev xmlns:xlink="http://www.w3.org/1999/xlink" xlink:title="coronet height from gill opening to the median groove on corona" id="ABBRID0ERHAI" xlink:type="simple">CHGO</abbrev> 26.8–41.0 % <abbrev xmlns:xlink="http://www.w3.org/1999/xlink" xlink:title="head length" id="ABBRID0EVHAI" xlink:type="simple">HL</abbrev>; <abbrev xmlns:xlink="http://www.w3.org/1999/xlink" xlink:title="coronet height from mid-point of cleithral ring to the median groove on corona" id="ABBRID0EZHAI" xlink:type="simple">CHMC</abbrev> 36.3–55.4 % <abbrev xmlns:xlink="http://www.w3.org/1999/xlink" xlink:title="head length" id="ABBRID0E4HAI" xlink:type="simple">HL</abbrev>; a very blunt or truncated spine on the dorsal fin base; no <abbrev xmlns:xlink="http://www.w3.org/1999/xlink" xlink:title="wing-tip spine" id="ABBRID0EBIAI" xlink:type="simple">WS</abbrev> on dorsal fin base.</p></tp:treatment-sec><tp:treatment-sec sec-type="description" id="SECID0EFIAI"><title>Description.</title><p>Head and trunk folded at approximately right angle; snout elongated and fused; pelvic and caudal fins absent; prehensile tail; <abbrev xmlns:xlink="http://www.w3.org/1999/xlink" xlink:title="dorsal fin rays" id="ABBRID0ELIAI" xlink:type="simple">D</abbrev> 11–15, mode 12 (holotype: 15); <abbrev xmlns:xlink="http://www.w3.org/1999/xlink" xlink:title="anal fin rays" id="ABBRID0EPIAI" xlink:type="simple">A</abbrev> 4; <abbrev xmlns:xlink="http://www.w3.org/1999/xlink" xlink:title="pectoral fin rays" id="ABBRID0ETIAI" xlink:type="simple">P</abbrev> 11–14, mode 11 (holotype: 14); <abbrev xmlns:xlink="http://www.w3.org/1999/xlink" xlink:title="dorsal fin rays" id="ABBRID0EXIAI" xlink:type="simple">D</abbrev> always greater than or equal to <abbrev xmlns:xlink="http://www.w3.org/1999/xlink" xlink:title="pectoral fin rays" id="ABBRID0E2IAI" xlink:type="simple">P</abbrev>; <abbrev xmlns:xlink="http://www.w3.org/1999/xlink" xlink:title="cheek spine below the operculum" id="ABBRID0E6IAI" xlink:type="simple">CS</abbrev> 1; <abbrev xmlns:xlink="http://www.w3.org/1999/xlink" xlink:title="eye spine above the eye" id="ABBRID0EDJAI" xlink:type="simple">ES</abbrev> 2 (anterior <abbrev xmlns:xlink="http://www.w3.org/1999/xlink" xlink:title="eye spine above the eye" id="ABBRID0EHJAI" xlink:type="simple">ES</abbrev> smaller than posterior <abbrev xmlns:xlink="http://www.w3.org/1999/xlink" xlink:title="eye spine above the eye" id="ABBRID0ELJAI" xlink:type="simple">ES</abbrev>); <abbrev xmlns:xlink="http://www.w3.org/1999/xlink" xlink:title="snout length" id="ABBRID0EPJAI" xlink:type="simple">SnL</abbrev> 28.7–37.2 % <abbrev xmlns:xlink="http://www.w3.org/1999/xlink" xlink:title="head length" id="ABBRID0ETJAI" xlink:type="simple">HL</abbrev>; <abbrev xmlns:xlink="http://www.w3.org/1999/xlink" xlink:title="eye diameter" id="ABBRID0EXJAI" xlink:type="simple">ED</abbrev> 41.5–69.0 % <abbrev xmlns:xlink="http://www.w3.org/1999/xlink" xlink:title="snout length" id="ABBRID0E2JAI" xlink:type="simple">SnL</abbrev>; <abbrev xmlns:xlink="http://www.w3.org/1999/xlink" xlink:title="head length" id="ABBRID0E6JAI" xlink:type="simple">HL</abbrev> 57.2–80.1 % <abbrev xmlns:xlink="http://www.w3.org/1999/xlink" xlink:title="trunk length" id="ABBRID0EDKAI" xlink:type="simple">TrL</abbrev>; <abbrev xmlns:xlink="http://www.w3.org/1999/xlink" xlink:title="trunk length" id="ABBRID0EHKAI" xlink:type="simple">TrL</abbrev> 38.3–52.1 % <abbrev xmlns:xlink="http://www.w3.org/1999/xlink" xlink:title="tail length" id="ABBRID0ELKAI" xlink:type="simple">TaL</abbrev>; coarse skin often covering armor-plated body; moderately high coronet; <abbrev xmlns:xlink="http://www.w3.org/1999/xlink" xlink:title="number of tips on corona flat" id="ABBRID0EPKAI" xlink:type="simple">CoT</abbrev>, 5; body spines blunt, truncated, or absent; spines on 1<sup>st</sup>, 4<sup>th</sup>, 7<sup>th</sup>, and 10<sup>th</sup> <abbrev xmlns:xlink="http://www.w3.org/1999/xlink" xlink:title="trunk rings" id="ABBRID0E2KAI" xlink:type="simple">TrR</abbrev> more prominent than on other TrRs, except for the lateral spine on the 10<sup>th</sup> <abbrev xmlns:xlink="http://www.w3.org/1999/xlink" xlink:title="trunk rings" id="ABBRID0EBLAI" xlink:type="simple">TrR</abbrev>; several skin filaments on <abbrev xmlns:xlink="http://www.w3.org/1999/xlink" xlink:title="anterior coronet spine" id="ABBRID0EFLAI" xlink:type="simple">ACS</abbrev> and <abbrev xmlns:xlink="http://www.w3.org/1999/xlink" xlink:title="eye spine above the eye" id="ABBRID0EJLAI" xlink:type="simple">ES</abbrev>, and prominent <abbrev xmlns:xlink="http://www.w3.org/1999/xlink" xlink:title="trunk rings" id="ABBRID0ENLAI" xlink:type="simple">TrR</abbrev> and <abbrev xmlns:xlink="http://www.w3.org/1999/xlink" xlink:title="tail rings" id="ABBRID0ERLAI" xlink:type="simple">TaR</abbrev> spines, or skin filaments absent on these structures; variable coloration on fresh specimens, including white, red, yellow, brown, and grey; variable patterns on fresh specimens, often presenting white radial blotches on iris and surrounding eye, stripes and/or blotches on body, and, occasionally, a semicircular stripe on dorsal fin; preserved specimens, black, pale white, brown, or grey; no sexual dimorphism apart from male brood pouch.</p><fig id="F6" position="float" orientation="portrait"><label>Figure 6.</label><caption><p>Distinctive morphological characters among species within the <italic><tp:taxon-name><tp:taxon-name-part taxon-name-part-type="genus" reg="Hippocampus">Hippocampus</tp:taxon-name-part> <tp:taxon-name-part taxon-name-part-type="species" reg="coronatus">coronatus</tp:taxon-name-part></tp:taxon-name></italic> complex. <bold>A–C</bold> Tips on the corona flat <bold>A</bold> <italic><tp:taxon-name><tp:taxon-name-part taxon-name-part-type="genus" reg="Hippocampus">H.</tp:taxon-name-part> <tp:taxon-name-part taxon-name-part-type="species" reg="haema">haema</tp:taxon-name-part></tp:taxon-name></italic> (<abbrev xmlns:xlink="http://www.w3.org/1999/xlink" content-type="institution" xlink:title="Department of Marine Biology, Pukyong National University" id="ABBRID0EXMAI" xlink:type="simple">PKU</abbrev> 9641, holotype) <bold>B</bold> <italic><tp:taxon-name><tp:taxon-name-part taxon-name-part-type="genus" reg="Hippocampus">H.</tp:taxon-name-part> <tp:taxon-name-part taxon-name-part-type="species" reg="coronatus">coronatus</tp:taxon-name-part></tp:taxon-name></italic> (<abbrev xmlns:xlink="http://www.w3.org/1999/xlink" content-type="institution" xlink:title="Kanagawa Prefectural Museum of Natural History" id="ABBRID0EJNAI" xlink:type="simple">KPM</abbrev>-NI 7720) <bold>C</bold> <italic><tp:taxon-name><tp:taxon-name-part taxon-name-part-type="genus" reg="Hippocampus">H.</tp:taxon-name-part> <tp:taxon-name-part taxon-name-part-type="species" reg="sindonis">sindonis</tp:taxon-name-part></tp:taxon-name></italic> (<abbrev xmlns:xlink="http://www.w3.org/1999/xlink" content-type="institution" xlink:title="Kanagawa Prefectural Museum of Natural History" id="ABBRID0E2NAI" xlink:type="simple">KPM</abbrev>-NI 19797). Numbers indicate coronet tips; the 5<sup>th</sup> coronet tip (posterior coronet spine) is indicated in red. The * indicates the appendage growing on the anterior coronet spine, which is a skin filament <bold>D–F</bold> Dorsal fin base spines (red arrows; wing-tip spines in <bold>D</bold> and <bold>E</bold>) <bold>D</bold> <italic><tp:taxon-name><tp:taxon-name-part taxon-name-part-type="genus" reg="Hippocampus">H.</tp:taxon-name-part> <tp:taxon-name-part taxon-name-part-type="species" reg="haema">haema</tp:taxon-name-part></tp:taxon-name></italic> (<abbrev xmlns:xlink="http://www.w3.org/1999/xlink" content-type="institution" xlink:title="Department of Marine Biology, Pukyong National University" id="ABBRID0EVOAI" xlink:type="simple">PKU</abbrev> 9641, holotype) <bold>E</bold> <italic><tp:taxon-name><tp:taxon-name-part taxon-name-part-type="genus" reg="Hippocampus">H.</tp:taxon-name-part> <tp:taxon-name-part taxon-name-part-type="species" reg="coronatus">coronatus</tp:taxon-name-part></tp:taxon-name></italic> (<abbrev xmlns:xlink="http://www.w3.org/1999/xlink" content-type="institution" xlink:title="Kanagawa Prefectural Museum of Natural History" id="ABBRID0EHPAI" xlink:type="simple">KPM</abbrev>-NI 7720) <bold>F</bold> <italic><tp:taxon-name><tp:taxon-name-part taxon-name-part-type="genus" reg="Hippocampus">H.</tp:taxon-name-part> <tp:taxon-name-part taxon-name-part-type="species" reg="sindonis">sindonis</tp:taxon-name-part></tp:taxon-name></italic> (<abbrev xmlns:xlink="http://www.w3.org/1999/xlink" content-type="institution" xlink:title="Kanagawa Prefectural Museum of Natural History" id="ABBRID0EZPAI" xlink:type="simple">KPM</abbrev>-NI 19797).</p></caption><graphic xmlns:xlink="http://www.w3.org/1999/xlink" xlink:href="zookeys-712-113-g006.jpg" position="float" orientation="portrait" xlink:type="simple" id="oo_165505.jpg"/></fig></tp:treatment-sec><tp:treatment-sec sec-type="distribution" id="SECID0EDQAI"><title>Distribution.</title><p>Southeastern coast of Honshu (Japan), from Tanabe (Wakayama Prefecture) to Boso Peninsula (Chiba Prefecture) (Fig. <xref ref-type="fig" rid="F1">1</xref>). <italic><tp:taxon-name><tp:taxon-name-part taxon-name-part-type="genus" reg="Hippocampus">Hippocampus</tp:taxon-name-part> <tp:taxon-name-part taxon-name-part-type="species" reg="sindonis">sindonis</tp:taxon-name-part></tp:taxon-name></italic> lives in a wide range of habitats, from shallow high-energy algae reefs to soft bottom habitats (<xref ref-type="bibr" rid="B35">Kuiter 2009</xref>), at 2–30 m depth (<xref ref-type="bibr" rid="B62">Senou 2013</xref>).</p></tp:treatment-sec><tp:treatment-sec sec-type="etymology" id="SECID0EARAI"><title>Etymology.</title><p>The specific name <italic><tp:taxon-name><tp:taxon-name-part taxon-name-part-type="genus" reg="Hippocampus"/><tp:taxon-name-part taxon-name-part-type="species" reg="sindonis">sindonis</tp:taxon-name-part></tp:taxon-name></italic> was derived from the name of M. Sindo, an assistant curator of fishes at Stanford University (<xref ref-type="bibr" rid="B23">Jordan and Snyder 1901</xref>; <xref ref-type="bibr" rid="B41">Lourie 2016</xref>). The English name was coined by <xref ref-type="bibr" rid="B35">Kuiter (2009)</xref>. The Japanese name <italic>Hanatatsu</italic> literally means ‘<italic>hana</italic> (flower or blossom, which indicates gorgeous) + <italic>tatsu</italic> (dragon, or the abbreviation of the word “<italic>Tatsu-no-otoshigo</italic>: seahorse”)’, and refers to the beautiful color and skin filaments of the species.</p></tp:treatment-sec><tp:treatment-sec sec-type="remarks" id="SECID0EKSAI"><title>Remarks.</title><p>The 14 Japanese specimens of <italic><tp:taxon-name><tp:taxon-name-part taxon-name-part-type="genus" reg="Hippocampus">H.</tp:taxon-name-part> <tp:taxon-name-part taxon-name-part-type="species" reg="sindonis">sindonis</tp:taxon-name-part></tp:taxon-name></italic> have a moderately high coronet with five <abbrev xmlns:xlink="http://www.w3.org/1999/xlink" xlink:title="number of tips on corona flat" id="ABBRID0E2SAI" xlink:type="simple">CoT</abbrev>, and a couple of prominently blunted or truncated spines on the dorsal fin base, therefore corresponding to the description and holotype of <italic><tp:taxon-name><tp:taxon-name-part taxon-name-part-type="genus" reg="Hippocampus">H.</tp:taxon-name-part> <tp:taxon-name-part taxon-name-part-type="species" reg="sindonis">sindonis</tp:taxon-name-part></tp:taxon-name></italic> provided by <xref ref-type="bibr" rid="B23">Jordan and Snyder (1901)</xref>. In the 12S rRNA tree, our <italic><tp:taxon-name><tp:taxon-name-part taxon-name-part-type="genus" reg="Hippocampus">H.</tp:taxon-name-part> <tp:taxon-name-part taxon-name-part-type="species" reg="coronatus">coronatus</tp:taxon-name-part></tp:taxon-name></italic> specimens (voucher number: <named-content xmlns:xlink="http://www.w3.org/1999/xlink" content-type="dwc:institutional_code" xlink:type="simple">FAKU</named-content> 137348–137351) appeared in the same clade as <xref ref-type="bibr" rid="B48">Mukai et al.'s (2000)</xref> high coronet specimen (GenBank accession number <ext-link xmlns:xlink="http://www.w3.org/1999/xlink" ext-link-type="gen" xlink:href="AB032030" xlink:type="simple">AB032030</ext-link>) whereas our <italic><tp:taxon-name><tp:taxon-name-part taxon-name-part-type="genus" reg="Hippocampus">H.</tp:taxon-name-part> <tp:taxon-name-part taxon-name-part-type="species" reg="sindonis">sindonis</tp:taxon-name-part></tp:taxon-name></italic> specimens (voucher numbers <named-content xmlns:xlink="http://www.w3.org/1999/xlink" content-type="dwc:institutional_code" xlink:type="simple">FAKU</named-content> 137339–137340) formed a clade with <xref ref-type="bibr" rid="B48">Mukai et al.'s (2000)</xref> low coronet specimen (accession number <ext-link xmlns:xlink="http://www.w3.org/1999/xlink" ext-link-type="gen" xlink:href="AB032029" xlink:type="simple">AB032029</ext-link>) (Fig. <xref ref-type="fig" rid="F7">7B</xref>). <italic><tp:taxon-name><tp:taxon-name-part taxon-name-part-type="genus" reg="Hippocampus">Hippocampus</tp:taxon-name-part> <tp:taxon-name-part taxon-name-part-type="species" reg="sindonis">sindonis</tp:taxon-name-part></tp:taxon-name></italic> is considered the most external group within the <italic><tp:taxon-name><tp:taxon-name-part taxon-name-part-type="genus" reg="Hippocampus">H.</tp:taxon-name-part> <tp:taxon-name-part taxon-name-part-type="species" reg="coronatus">coronatus</tp:taxon-name-part></tp:taxon-name></italic> complex because of its homogenous <abbrev xmlns:xlink="http://www.w3.org/1999/xlink" xlink:title="number of tips on corona flat" id="ABBRID0EAWAI" xlink:type="simple">CoT</abbrev> (= 5) and no <abbrev xmlns:xlink="http://www.w3.org/1999/xlink" xlink:title="wing-tip spine" id="ABBRID0EEWAI" xlink:type="simple">WS</abbrev>, as found in <italic><tp:taxon-name><tp:taxon-name-part taxon-name-part-type="genus" reg="Hippocampus">H.</tp:taxon-name-part> <tp:taxon-name-part taxon-name-part-type="species" reg="coronatus">coronatus</tp:taxon-name-part></tp:taxon-name></italic> complex outgroups (e.g., <italic><tp:taxon-name><tp:taxon-name-part taxon-name-part-type="genus" reg="Hippocampus">H.</tp:taxon-name-part> <tp:taxon-name-part taxon-name-part-type="species" reg="mohnikei">mohnikei</tp:taxon-name-part></tp:taxon-name></italic> and <italic><tp:taxon-name><tp:taxon-name-part taxon-name-part-type="genus" reg="Hippocampus">H.</tp:taxon-name-part> <tp:taxon-name-part taxon-name-part-type="species" reg="trimaculatus">trimaculatus</tp:taxon-name-part></tp:taxon-name></italic>).</p><!--PageBreak--><p>
            <named-content xmlns:xlink="http://www.w3.org/1999/xlink" content-type="dwc:institutional_code" xlink:type="simple">RMNH</named-content>.PISC 3924 was labeled ‘<tp:taxon-name><tp:taxon-name-part taxon-name-part-type="genus" reg="Hippocampus">Hippocampus</tp:taxon-name-part></tp:taxon-name> fasciatus <xref ref-type="bibr" rid="B25">Kaup 1853</xref>’ (<xref ref-type="bibr" rid="B5">Boeseman 1947</xref>), which is a nomen nudum in <italic><tp:taxon-name><tp:taxon-name-part taxon-name-part-type="genus" reg="Hippocampus">Hippocampus</tp:taxon-name-part></tp:taxon-name></italic>. <xref ref-type="bibr" rid="B5">Boeseman (1947)</xref> noted that <named-content xmlns:xlink="http://www.w3.org/1999/xlink" content-type="dwc:institutional_code" xlink:type="simple">RMNH</named-content>.PISC 3924 was related to <italic><tp:taxon-name><tp:taxon-name-part taxon-name-part-type="genus" reg="Hippocampus">H.</tp:taxon-name-part> <tp:taxon-name-part taxon-name-part-type="species" reg="coronatus">coronatus</tp:taxon-name-part></tp:taxon-name></italic> and <italic><tp:taxon-name><tp:taxon-name-part taxon-name-part-type="genus" reg="Hippocampus">H.</tp:taxon-name-part> <tp:taxon-name-part taxon-name-part-type="species" reg="mohnikei">mohnikei</tp:taxon-name-part></tp:taxon-name></italic>, and that its morphology agreed with <xref ref-type="bibr" rid="B23">Jordan and Snyder’s (1901)</xref> description as well as with <xref ref-type="bibr" rid="B3">Bleeker’s (1853)</xref> <italic><tp:taxon-name><tp:taxon-name-part taxon-name-part-type="genus" reg="Hippocampus">H.</tp:taxon-name-part> <tp:taxon-name-part taxon-name-part-type="species" reg="mohnikei">mohnikei</tp:taxon-name-part></tp:taxon-name></italic> specimens. However, we found that Bleeker’s <italic><tp:taxon-name><tp:taxon-name-part taxon-name-part-type="genus" reg="Hippocampus">H.</tp:taxon-name-part> <tp:taxon-name-part taxon-name-part-type="species" reg="mohnikei">mohnikei</tp:taxon-name-part></tp:taxon-name></italic> (<named-content xmlns:xlink="http://www.w3.org/1999/xlink" content-type="dwc:institutional_code" xlink:type="simple">RMNH</named-content>.PISC 7259, 3 specimens) differ from <named-content xmlns:xlink="http://www.w3.org/1999/xlink" content-type="dwc:institutional_code" xlink:type="simple">RMNH</named-content>.PISC 3924 in their <abbrev xmlns:xlink="http://www.w3.org/1999/xlink" xlink:title="trunk rings" id="ABBRID0EZ1AI" xlink:type="simple">TrR</abbrev> number (11 in Bleeker’s specimens vs. 10 in <named-content xmlns:xlink="http://www.w3.org/1999/xlink" content-type="dwc:institutional_code" xlink:type="simple">RMNH</named-content>.PISC 3924). Thus, <named-content xmlns:xlink="http://www.w3.org/1999/xlink" content-type="dwc:institutional_code" xlink:type="simple">RMNH</named-content>.PISC 3924 belongs to the <italic><tp:taxon-name><tp:taxon-name-part taxon-name-part-type="genus" reg="Hippocampus">H.</tp:taxon-name-part> <tp:taxon-name-part taxon-name-part-type="species" reg="coronatus">coronatus</tp:taxon-name-part></tp:taxon-name></italic> complex, and its <abbrev xmlns:xlink="http://www.w3.org/1999/xlink" xlink:title="eye spine above the eye" id="ABBRID0EY2AI" xlink:type="simple">ES</abbrev> 2 and coronet features (moderately high coronet with 5 <abbrev xmlns:xlink="http://www.w3.org/1999/xlink" xlink:title="number of tips on corona flat" id="ABBRID0E32AI" xlink:type="simple">CoT</abbrev>) allow identifying it as <italic><tp:taxon-name><tp:taxon-name-part taxon-name-part-type="genus" reg="Hippocampus">H.</tp:taxon-name-part> <tp:taxon-name-part taxon-name-part-type="species" reg="sindonis">sindonis</tp:taxon-name-part></tp:taxon-name></italic>. <xref ref-type="bibr" rid="B23">Jordan and Snyder (1901)</xref> stated that <italic><tp:taxon-name><tp:taxon-name-part taxon-name-part-type="genus" reg="Hippocampus">H.</tp:taxon-name-part> <tp:taxon-name-part taxon-name-part-type="species" reg="sindonis">sindonis</tp:taxon-name-part></tp:taxon-name></italic> was distinguished from <italic><tp:taxon-name><tp:taxon-name-part taxon-name-part-type="genus" reg="Hippocampus">H.</tp:taxon-name-part> <tp:taxon-name-part taxon-name-part-type="species" reg="mohnikei">mohnikei</tp:taxon-name-part></tp:taxon-name></italic> by dorsal fin features (<abbrev xmlns:xlink="http://www.w3.org/1999/xlink" xlink:title="dorsal fin rays" id="ABBRID0EF4AI" xlink:type="simple">D</abbrev> 15 and long dorsal fin base in <italic><tp:taxon-name><tp:taxon-name-part taxon-name-part-type="genus" reg="Hippocampus">H.</tp:taxon-name-part> <tp:taxon-name-part taxon-name-part-type="species" reg="sindonis">sindonis</tp:taxon-name-part></tp:taxon-name></italic> vs. <abbrev xmlns:xlink="http://www.w3.org/1999/xlink" xlink:title="dorsal fin rays" id="ABBRID0EU4AI" xlink:type="simple">D</abbrev> 11–13 and short dorsal fin base in <italic><tp:taxon-name><tp:taxon-name-part taxon-name-part-type="genus" reg="Hippocampus">H.</tp:taxon-name-part> <tp:taxon-name-part taxon-name-part-type="species" reg="mohnikei">mohnikei</tp:taxon-name-part></tp:taxon-name></italic>), but their key did not consider individual variations. Our <italic><tp:taxon-name><tp:taxon-name-part taxon-name-part-type="genus" reg="Hippocampus">H.</tp:taxon-name-part> <tp:taxon-name-part taxon-name-part-type="species" reg="sindonis">sindonis</tp:taxon-name-part></tp:taxon-name></italic> specimens agree with both <italic><tp:taxon-name><tp:taxon-name-part taxon-name-part-type="genus" reg="Hippocampus">H.</tp:taxon-name-part> <tp:taxon-name-part taxon-name-part-type="species" reg="mohnikei">mohnikei</tp:taxon-name-part></tp:taxon-name></italic> and <italic><tp:taxon-name><tp:taxon-name-part taxon-name-part-type="genus" reg="Hippocampus">H.</tp:taxon-name-part> <tp:taxon-name-part taxon-name-part-type="species" reg="sindonis">sindonis</tp:taxon-name-part></tp:taxon-name></italic> descriptions, but the paradoxical inconsistency between the original description and type series of <italic><tp:taxon-name><tp:taxon-name-part taxon-name-part-type="genus" reg="Hippocampus">H.</tp:taxon-name-part> <tp:taxon-name-part taxon-name-part-type="species" reg="mohnikei">mohnikei</tp:taxon-name-part></tp:taxon-name></italic> requires a further taxonomic review of this species, and, therefore, we compared our specimens with ‘<italic><tp:taxon-name><tp:taxon-name-part taxon-name-part-type="genus" reg="Hippocampus">H.</tp:taxon-name-part> <tp:taxon-name-part taxon-name-part-type="species" reg="mohnikei">mohnikei</tp:taxon-name-part></tp:taxon-name></italic>’ holotype and not to the original description of the species (<xref ref-type="bibr" rid="B37">Lourie et al. 1999</xref>; <xref ref-type="bibr" rid="B13">Eschmeyer et al. 2017</xref>).</p><p>
            <xref ref-type="bibr" rid="B51">Nakamura (1999a)</xref> described a single specimen of <italic><tp:taxon-name><tp:taxon-name-part taxon-name-part-type="genus" reg="Hippocampus">H.</tp:taxon-name-part> <tp:taxon-name-part taxon-name-part-type="species" reg="sindonis">sindonis</tp:taxon-name-part></tp:taxon-name></italic> caught off Kumamoto, Japan, which is questionable, as there are no other records of <italic><tp:taxon-name><tp:taxon-name-part taxon-name-part-type="genus" reg="Hippocampus">H.</tp:taxon-name-part> <tp:taxon-name-part taxon-name-part-type="species" reg="sindonis">sindonis</tp:taxon-name-part></tp:taxon-name></italic> from western Kyushu. This record may have been based on <italic><tp:taxon-name><tp:taxon-name-part taxon-name-part-type="genus" reg="Hippocampus">H.</tp:taxon-name-part> <tp:taxon-name-part taxon-name-part-type="species" reg="haema">haema</tp:taxon-name-part></tp:taxon-name></italic> because spines were not mentioned in Nakamura’s description. <xref ref-type="bibr" rid="B31">Kim et al. (2013)</xref> recorded a <italic><tp:taxon-name><tp:taxon-name-part taxon-name-part-type="genus" reg="Hippocampus">H.</tp:taxon-name-part> <tp:taxon-name-part taxon-name-part-type="species" reg="sindonis">sindonis</tp:taxon-name-part></tp:taxon-name></italic> specimen from Korean waters (voucher: <named-content xmlns:xlink="http://www.w3.org/1999/xlink" content-type="dwc:institutional_code" xlink:type="simple">NIBR</named-content>-P 5412; Fig. <xref ref-type="fig" rid="F5">5B</xref>). However, the morphology of this specimen indicates that it rather belongs to <italic><tp:taxon-name><tp:taxon-name-part taxon-name-part-type="genus" reg="Hippocampus">H.</tp:taxon-name-part> <tp:taxon-name-part taxon-name-part-type="species" reg="haema">haema</tp:taxon-name-part></tp:taxon-name></italic> and we include it in the type series of <italic><tp:taxon-name><tp:taxon-name-part taxon-name-part-type="genus" reg="Hippocampus">H.</tp:taxon-name-part> <tp:taxon-name-part taxon-name-part-type="species" reg="haema">haema</tp:taxon-name-part></tp:taxon-name></italic>. Thus, there are no reliable records of <italic><tp:taxon-name><tp:taxon-name-part taxon-name-part-type="genus" reg="Hippocampus">H.</tp:taxon-name-part> <tp:taxon-name-part taxon-name-part-type="species" reg="sindonis">sindonis</tp:taxon-name-part></tp:taxon-name></italic> from Korea.</p><fig id="F7" position="float" orientation="portrait"><label>Figure 7.</label><caption><p>Neighbor-joining tree showing the relationships among species of <italic><tp:taxon-name><tp:taxon-name-part taxon-name-part-type="genus" reg="Hippocampus">Hippocampus</tp:taxon-name-part></tp:taxon-name></italic> based on mtDNA sequences. <bold>A</bold> tree produced using multiple loci (cytochrome <italic>b</italic>, 16S rRNA, and 12S rRNA) as partitions <bold>B</bold> tree produced using 12S rRNA, only. Numbers in branches indicate bootstrap probabilities obtained from 1000 bootstrap replications. Scale bar = genetic distance of 0.02.</p></caption><graphic xmlns:xlink="http://www.w3.org/1999/xlink" xlink:href="zookeys-712-113-g007.jpg" position="float" orientation="portrait" xlink:type="simple" id="oo_165506.jpg"/></fig></tp:treatment-sec><tp:treatment-sec><!--Section generated to contain objects referenced in tp:taxon-treatment.--><fig id="F3" position="float" orientation="portrait"><label>Figure 3.</label><caption><p>Specimens within the <italic><tp:taxon-name><tp:taxon-name-part taxon-name-part-type="genus" reg="Hippocampus">Hippocampus</tp:taxon-name-part> <tp:taxon-name-part taxon-name-part-type="species" reg="coronatus">coronatus</tp:taxon-name-part></tp:taxon-name></italic> complex examined in the present study. <bold>A–E</bold> <italic><tp:taxon-name><tp:taxon-name-part taxon-name-part-type="genus" reg="Hippocampus">H.</tp:taxon-name-part> <tp:taxon-name-part taxon-name-part-type="species" reg="haema">haema</tp:taxon-name-part></tp:taxon-name></italic> <bold>A</bold> <abbrev xmlns:xlink="http://www.w3.org/1999/xlink" content-type="institution" xlink:title="Department of Marine Biology, Pukyong National University" id="ABBRID0ER1AG" xlink:type="simple">PKU</abbrev> 9641 (holotype, Busan, Korea) <bold>B</bold> <named-content xmlns:xlink="http://www.w3.org/1999/xlink" content-type="dwc:institutional_code" xlink:type="simple">FAKU</named-content> 135644 (paratype, Maizuru, Japan) <bold>C</bold> <abbrev xmlns:xlink="http://www.w3.org/1999/xlink" content-type="institution" xlink:title="Kanagawa Prefectural Museum of Natural History" id="ABBRID0EC2AG" xlink:type="simple">KPM</abbrev>-NI 24769 (paratype, Akita, Japan) <bold>D</bold> <named-content xmlns:xlink="http://www.w3.org/1999/xlink" content-type="dwc:institutional_code" xlink:type="simple">RMNH</named-content>.PISC.D 1541 (paratype, Japan) <bold>E</bold> <named-content xmlns:xlink="http://www.w3.org/1999/xlink" content-type="dwc:institutional_code" xlink:type="simple">RMNH</named-content>.PISC.D 1542 (paratype, Japan) <bold>F–G</bold> <italic><tp:taxon-name><tp:taxon-name-part taxon-name-part-type="genus" reg="Hippocampus">H.</tp:taxon-name-part> <tp:taxon-name-part taxon-name-part-type="species" reg="coronatus">coronatus</tp:taxon-name-part></tp:taxon-name></italic> <bold>F</bold> <named-content xmlns:xlink="http://www.w3.org/1999/xlink" content-type="dwc:institutional_code" xlink:type="simple">RMNH</named-content>.PISC.D 1543 (lectotype, Japan) <bold>G</bold> <named-content xmlns:xlink="http://www.w3.org/1999/xlink" content-type="dwc:institutional_code" xlink:type="simple">RMNH</named-content>.PISC.D 1544 (paralectotype, Japan) <bold>H–I</bold> <italic><tp:taxon-name><tp:taxon-name-part taxon-name-part-type="genus" reg="Hippocampus">H.</tp:taxon-name-part> <tp:taxon-name-part taxon-name-part-type="species" reg="sindonis">sindonis</tp:taxon-name-part></tp:taxon-name></italic> <bold>H</bold> <named-content xmlns:xlink="http://www.w3.org/1999/xlink" content-type="dwc:institutional_code" xlink:type="simple">RMNH</named-content>.PISC 3924 (Japan) <bold>I</bold> <named-content xmlns:xlink="http://www.w3.org/1999/xlink" content-type="dwc:institutional_code" xlink:type="simple">USNM</named-content> 49730 (holotype, Hamamatsu, Japan).</p></caption><graphic xmlns:xlink="http://www.w3.org/1999/xlink" xlink:href="zookeys-712-113-g003.jpg" position="float" orientation="portrait" xlink:type="simple" id="oo_165502.jpg"/></fig><fig id="F4" position="float" orientation="portrait"><label>Figure 4.</label><caption><p>Coloration of fresh specimens. <bold>A</bold> <italic><tp:taxon-name><tp:taxon-name-part taxon-name-part-type="genus" reg="Hippocampus">Hippocampus</tp:taxon-name-part> <tp:taxon-name-part taxon-name-part-type="species" reg="haema">haema</tp:taxon-name-part></tp:taxon-name></italic> (paratype, <abbrev xmlns:xlink="http://www.w3.org/1999/xlink" content-type="institution" xlink:title="Department of Marine Biology, Pukyong National University" id="ABBRID0EEFBG" xlink:type="simple">PKU</abbrev> 9424) <bold>B</bold> <italic><tp:taxon-name><tp:taxon-name-part taxon-name-part-type="genus" reg="Hippocampus">H.</tp:taxon-name-part> <tp:taxon-name-part taxon-name-part-type="species" reg="coronatus">coronatus</tp:taxon-name-part></tp:taxon-name></italic> (<named-content xmlns:xlink="http://www.w3.org/1999/xlink" content-type="dwc:institutional_code" xlink:type="simple">FAKU</named-content> 137351) <bold>C</bold> <italic><tp:taxon-name><tp:taxon-name-part taxon-name-part-type="genus" reg="Hippocampus">H.</tp:taxon-name-part> <tp:taxon-name-part taxon-name-part-type="species" reg="sindonis">sindonis</tp:taxon-name-part></tp:taxon-name></italic> (<named-content xmlns:xlink="http://www.w3.org/1999/xlink" content-type="dwc:institutional_code" xlink:type="simple">FAKU</named-content> 137339).</p></caption><graphic xmlns:xlink="http://www.w3.org/1999/xlink" xlink:href="zookeys-712-113-g004.jpg" position="float" orientation="portrait" xlink:type="simple" id="oo_165503.jpg"/></fig><fig id="F5" position="float" orientation="portrait"><label>Figure 5.</label><caption><p>X-radiographs of <italic><tp:taxon-name><tp:taxon-name-part taxon-name-part-type="genus" reg="Hippocampus">Hippocampus</tp:taxon-name-part></tp:taxon-name></italic> specimens. <bold>A</bold> <italic><tp:taxon-name><tp:taxon-name-part taxon-name-part-type="genus" reg="Hippocampus">H.</tp:taxon-name-part> <tp:taxon-name-part taxon-name-part-type="species" reg="haema">haema</tp:taxon-name-part></tp:taxon-name></italic> <abbrev xmlns:xlink="http://www.w3.org/1999/xlink" content-type="institution" xlink:title="Department of Marine Biology, Pukyong National University" id="ABBRID0EFXBG" xlink:type="simple">PKU</abbrev> 9641 (holotype) <bold>B</bold> <italic><tp:taxon-name><tp:taxon-name-part taxon-name-part-type="genus" reg="Hippocampus">H.</tp:taxon-name-part> <tp:taxon-name-part taxon-name-part-type="species" reg="haema">haema</tp:taxon-name-part></tp:taxon-name></italic> <named-content xmlns:xlink="http://www.w3.org/1999/xlink" content-type="dwc:institutional_code" xlink:type="simple">NIBR</named-content>-P 5412 (paratype) <bold>C</bold> <italic><tp:taxon-name><tp:taxon-name-part taxon-name-part-type="genus" reg="Hippocampus">H.</tp:taxon-name-part> <tp:taxon-name-part taxon-name-part-type="species" reg="coronatus">coronatus</tp:taxon-name-part></tp:taxon-name></italic> <named-content xmlns:xlink="http://www.w3.org/1999/xlink" content-type="dwc:institutional_code" xlink:type="simple">FAKU</named-content> 137348 <bold>D</bold> <italic><tp:taxon-name><tp:taxon-name-part taxon-name-part-type="genus" reg="Hippocampus">H.</tp:taxon-name-part> <tp:taxon-name-part taxon-name-part-type="species" reg="sindonis">sindonis</tp:taxon-name-part></tp:taxon-name></italic> <named-content xmlns:xlink="http://www.w3.org/1999/xlink" content-type="dwc:institutional_code" xlink:type="simple">FAKU</named-content> 137340 <bold>E</bold> <italic><tp:taxon-name><tp:taxon-name-part taxon-name-part-type="genus" reg="Hippocampus">H.</tp:taxon-name-part> <tp:taxon-name-part taxon-name-part-type="species" reg="sindonis">sindonis</tp:taxon-name-part></tp:taxon-name></italic> <named-content xmlns:xlink="http://www.w3.org/1999/xlink" content-type="dwc:institutional_code" xlink:type="simple">USNM</named-content> 49730 (holotype) <bold>F</bold> <italic><tp:taxon-name><tp:taxon-name-part taxon-name-part-type="genus" reg="Hippocampus">H.</tp:taxon-name-part> <tp:taxon-name-part taxon-name-part-type="species" reg="mohnikei">mohnikei</tp:taxon-name-part></tp:taxon-name></italic> <named-content xmlns:xlink="http://www.w3.org/1999/xlink" content-type="dwc:institutional_code" xlink:type="simple">FAKU</named-content> 135643. a' indicates the anterior coronet spine; 5' indicates the posterior coronet spine (the 5<sup>th</sup> tip on the corona); the first (1) and last (10 or 11) trunk rings are marked.</p></caption><graphic xmlns:xlink="http://www.w3.org/1999/xlink" xlink:href="zookeys-712-113-g005.jpg" position="float" orientation="portrait" xlink:type="simple" id="oo_165504.jpg"/></fig><table-wrap id="T2" position="float" orientation="portrait"><label>Table 2.</label><caption><p>Meristic and morphometric characters assessed in the species comprising the <italic><tp:taxon-name><tp:taxon-name-part taxon-name-part-type="genus" reg="Hippocampus">Hippocampus</tp:taxon-name-part> <tp:taxon-name-part taxon-name-part-type="species" reg="coronatus">coronatus</tp:taxon-name-part></tp:taxon-name></italic> complex.</p></caption><table id="TID0EKHAG" rules="all"><tbody><tr><th rowspan="1" colspan="1"/><th rowspan="1" colspan="1">
                <italic><tp:taxon-name><tp:taxon-name-part taxon-name-part-type="genus" reg="Hippocampus">H.</tp:taxon-name-part> <tp:taxon-name-part taxon-name-part-type="species" reg="haema">haema</tp:taxon-name-part></tp:taxon-name></italic> sp. n.</th><th rowspan="1" colspan="3">
                <italic><tp:taxon-name><tp:taxon-name-part taxon-name-part-type="genus" reg="Hippocampus">H.</tp:taxon-name-part> <tp:taxon-name-part taxon-name-part-type="species" reg="coronatus">coronatus</tp:taxon-name-part></tp:taxon-name></italic>
              </th><th rowspan="1" colspan="4">
                <italic><tp:taxon-name><tp:taxon-name-part taxon-name-part-type="genus" reg="Hippocampus">H.</tp:taxon-name-part> <tp:taxon-name-part taxon-name-part-type="species" reg="sindonis">sindonis</tp:taxon-name-part></tp:taxon-name></italic>
              </th></tr><tr><th rowspan="1" colspan="1"/><th rowspan="1" colspan="1">Present study</th><th rowspan="1" colspan="1">Present study</th><th rowspan="1" colspan="1">
                <xref ref-type="bibr" rid="B67">Temminck and Schlegel (1850)</xref>
              </th><th rowspan="1" colspan="1">
                <xref ref-type="bibr" rid="B23">Jordan and Snyder (1901)</xref>
              </th><th rowspan="1" colspan="1">
                <xref ref-type="bibr" rid="B37">Lourie et al. (1999)</xref>
              </th><th rowspan="1" colspan="1">Present study</th><th rowspan="1" colspan="1">
                <xref ref-type="bibr" rid="B23">Jordan and Snyder (1901)</xref>
              </th><th rowspan="1" colspan="1">
                <xref ref-type="bibr" rid="B37">Lourie et al. (1999)</xref>
              </th></tr><tr><td rowspan="1" colspan="1">N</td><td rowspan="1" colspan="1">140</td><td rowspan="1" colspan="1">28</td><td rowspan="1" colspan="1">5</td><td rowspan="1" colspan="1">–</td><td rowspan="1" colspan="1">7</td><td rowspan="1" colspan="1">14</td><td rowspan="1" colspan="1">1</td><td rowspan="1" colspan="1">6</td></tr><tr><td rowspan="1" colspan="1">
                <abbrev xmlns:xlink="http://www.w3.org/1999/xlink" xlink:title="standard length" id="ABBRID0ECBDI" xlink:type="simple">SL</abbrev> (mm)</td><td rowspan="1" colspan="1">15.9–113.9</td><td rowspan="1" colspan="1">24.1–133.0</td><td rowspan="1" colspan="1">?–127.0</td><td rowspan="1" colspan="1">90.0–115.0</td><td rowspan="1" colspan="1">–</td><td rowspan="1" colspan="1">30.9–108.3</td><td rowspan="1" colspan="1">38.0</td><td rowspan="1" colspan="1">–</td></tr><tr><td rowspan="1" colspan="9">
                <bold>Counts</bold>
              </td></tr><tr><td rowspan="1" colspan="1">
                <abbrev xmlns:xlink="http://www.w3.org/1999/xlink" xlink:title="trunk rings" id="ABBRID0EKCDI" xlink:type="simple">TrR</abbrev>
              </td><td rowspan="1" colspan="1">10</td><td rowspan="1" colspan="1">10</td><td rowspan="1" colspan="1">–</td><td rowspan="1" colspan="1">10</td><td rowspan="1" colspan="1">10</td><td rowspan="1" colspan="1">10</td><td rowspan="1" colspan="1">10</td><td rowspan="1" colspan="1">10</td></tr><tr><td rowspan="1" colspan="1">
                <abbrev xmlns:xlink="http://www.w3.org/1999/xlink" xlink:title="tail rings" id="ABBRID0ELDDI" xlink:type="simple">TaR</abbrev>
              </td><td rowspan="1" colspan="1">35–38 (36)</td><td rowspan="1" colspan="1">37–40 (39)</td><td rowspan="1" colspan="1">–</td><td rowspan="1" colspan="1">38–40</td><td rowspan="1" colspan="1">38–40 (39)</td><td rowspan="1" colspan="1">35–38 (36)</td><td rowspan="1" colspan="1">37</td><td rowspan="1" colspan="1">36–38 (37)</td></tr><tr><td rowspan="1" colspan="1">
                <abbrev xmlns:xlink="http://www.w3.org/1999/xlink" xlink:title="TrR and TaR supporting the dorsal fin" id="ABBRID0EMEDI" xlink:type="simple">DsR</abbrev>
              </td><td rowspan="1" colspan="1">2 + 0, 2 + 1</td><td rowspan="1" colspan="1">2 + 0, 2 + 1</td><td rowspan="1" colspan="1">–</td><td rowspan="1" colspan="1">2 + 1</td><td rowspan="1" colspan="1">2 + 0</td><td rowspan="1" colspan="1">2 + 0, 2 + 1</td><td rowspan="1" colspan="1">2 + 0</td><td rowspan="1" colspan="1">2 + 1</td></tr><tr><td rowspan="1" colspan="1">
                <abbrev xmlns:xlink="http://www.w3.org/1999/xlink" xlink:title="dorsal fin rays" id="ABBRID0ENFDI" xlink:type="simple">D</abbrev>
              </td><td rowspan="1" colspan="1">11–14 (13)</td><td rowspan="1" colspan="1">12–15 (14)</td><td rowspan="1" colspan="1">–</td><td rowspan="1" colspan="1">13–14</td><td rowspan="1" colspan="1">14</td><td rowspan="1" colspan="1">11–15 (12)</td><td rowspan="1" colspan="1">15</td><td rowspan="1" colspan="1">11–15 (12)</td></tr><tr><td rowspan="1" colspan="1">
                <abbrev xmlns:xlink="http://www.w3.org/1999/xlink" xlink:title="anal fin rays" id="ABBRID0EOGDI" xlink:type="simple">A</abbrev>
              </td><td rowspan="1" colspan="1">4</td><td rowspan="1" colspan="1">4</td><td rowspan="1" colspan="1">–</td><td rowspan="1" colspan="1">–</td><td rowspan="1" colspan="1">–</td><td rowspan="1" colspan="1">4</td><td rowspan="1" colspan="1">–</td><td rowspan="1" colspan="1">–</td></tr><tr><td rowspan="1" colspan="1">
                <abbrev xmlns:xlink="http://www.w3.org/1999/xlink" xlink:title="pectoral fin rays" id="ABBRID0EPHDI" xlink:type="simple">P</abbrev>
              </td><td rowspan="1" colspan="1">10–13 (12)</td><td rowspan="1" colspan="1">10–13 (12)</td><td rowspan="1" colspan="1">–</td><td rowspan="1" colspan="1">11</td><td rowspan="1" colspan="1">12</td><td rowspan="1" colspan="1">11–14 (11)</td><td rowspan="1" colspan="1">14</td><td rowspan="1" colspan="1">12–14</td></tr><tr><td rowspan="1" colspan="1">
                <abbrev xmlns:xlink="http://www.w3.org/1999/xlink" xlink:title="cheek spine below the operculum" id="ABBRID0EQIDI" xlink:type="simple">CS</abbrev>
              </td><td rowspan="1" colspan="1">1</td><td rowspan="1" colspan="1">1</td><td rowspan="1" colspan="1">–</td><td rowspan="1" colspan="1">–</td><td rowspan="1" colspan="1">1</td><td rowspan="1" colspan="1">1</td><td rowspan="1" colspan="1">–</td><td rowspan="1" colspan="1">1</td></tr><tr><td rowspan="1" colspan="1">
                <abbrev xmlns:xlink="http://www.w3.org/1999/xlink" xlink:title="eye spine above the eye" id="ABBRID0ERJDI" xlink:type="simple">ES</abbrev>
              </td><td rowspan="1" colspan="1">1–2 (1)</td><td rowspan="1" colspan="1">1</td><td rowspan="1" colspan="1">–</td><td rowspan="1" colspan="1">–</td><td rowspan="1" colspan="1">1</td><td rowspan="1" colspan="1">2</td><td rowspan="1" colspan="1">2</td><td rowspan="1" colspan="1">2</td></tr><tr><td rowspan="1" colspan="1">
                <abbrev xmlns:xlink="http://www.w3.org/1999/xlink" xlink:title="wing-tip spine" id="ABBRID0ESKDI" xlink:type="simple">WS</abbrev>
              </td><td rowspan="1" colspan="1">1</td><td rowspan="1" colspan="1">1</td><td rowspan="1" colspan="1">1</td><td rowspan="1" colspan="1">–</td><td rowspan="1" colspan="1">1</td><td rowspan="1" colspan="1">0</td><td rowspan="1" colspan="1">–</td><td rowspan="1" colspan="1">0</td></tr><tr><td rowspan="1" colspan="1">
                <abbrev xmlns:xlink="http://www.w3.org/1999/xlink" xlink:title="number of tips on corona flat" id="ABBRID0ETLDI" xlink:type="simple">CoT</abbrev>
              </td><td rowspan="1" colspan="1">4</td><td rowspan="1" colspan="1">4</td><td rowspan="1" colspan="1">4</td><td rowspan="1" colspan="1">–</td><td rowspan="1" colspan="1">–</td><td rowspan="1" colspan="1">5</td><td rowspan="1" colspan="1">–</td><td rowspan="1" colspan="1">–</td></tr><tr><td rowspan="1" colspan="9">
                <bold>Measurements</bold>
              </td></tr><tr><td rowspan="1" colspan="9">% <abbrev xmlns:xlink="http://www.w3.org/1999/xlink" xlink:title="head length" id="ABBRID0E2MDI" xlink:type="simple">HL</abbrev></td></tr><tr><td rowspan="1" colspan="1">
                <abbrev xmlns:xlink="http://www.w3.org/1999/xlink" xlink:title="coronet height from gill opening to the median groove on corona" id="ABBRID0EDNDI" xlink:type="simple">CHGO</abbrev>
              </td><td rowspan="1" colspan="1">22.7–41.6 (32.2)</td><td rowspan="1" colspan="1">43.0–60.1 (51.6)</td><td rowspan="1" colspan="1">44.4</td><td rowspan="1" colspan="1">42.9</td><td rowspan="1" colspan="1">–</td><td rowspan="1" colspan="1">26.8–41.0 (33.9)</td><td rowspan="1" colspan="1">35.7</td><td rowspan="1" colspan="1">–</td></tr><tr><td rowspan="1" colspan="1">
                <abbrev xmlns:xlink="http://www.w3.org/1999/xlink" xlink:title="coronet height from mid-point of cleithral ring to the median groove on corona" id="ABBRID0EEODI" xlink:type="simple">CHMC</abbrev>
              </td><td rowspan="1" colspan="1">34.1–54.9 (44.5)</td><td rowspan="1" colspan="1">55.7–79.0 (67.4)</td><td rowspan="1" colspan="1">–</td><td rowspan="1" colspan="1">–</td><td rowspan="1" colspan="1">–</td><td rowspan="1" colspan="1">36.3–55.4 (45.9)</td><td rowspan="1" colspan="1">–</td><td rowspan="1" colspan="1">–</td></tr><tr><td rowspan="1" colspan="1">
                <abbrev xmlns:xlink="http://www.w3.org/1999/xlink" xlink:title="snout length" id="ABBRID0EFPDI" xlink:type="simple">SnL</abbrev>
              </td><td rowspan="1" colspan="1">28.8–49.0 (38.9)</td><td rowspan="1" colspan="1">35.6–44.2 (39.9)</td><td rowspan="1" colspan="1">44.4</td><td rowspan="1" colspan="1">42.9</td><td rowspan="1" colspan="1">40.0–43.4 (41.7)</td><td rowspan="1" colspan="1">28.7–37.2 (33.0)</td><td rowspan="1" colspan="1">35.7</td><td rowspan="1" colspan="1">30.3–35.7 (33.0)</td></tr><tr><td rowspan="1" colspan="9">% <abbrev xmlns:xlink="http://www.w3.org/1999/xlink" xlink:title="snout length" id="ABBRID0EGQDI" xlink:type="simple">SnL</abbrev></td></tr><tr><td rowspan="1" colspan="1">
                <abbrev xmlns:xlink="http://www.w3.org/1999/xlink" xlink:title="eye diameter" id="ABBRID0EOQDI" xlink:type="simple">ED</abbrev>
              </td><td rowspan="1" colspan="1">27.1–68.9 (48.0)</td><td rowspan="1" colspan="1">32.3–62.9 (47.6)</td><td rowspan="1" colspan="1">–</td><td rowspan="1" colspan="1">33.3</td><td rowspan="1" colspan="1">–</td><td rowspan="1" colspan="1">41.5–69.0 (55.3)</td><td rowspan="1" colspan="1">57.1</td><td rowspan="1" colspan="1">–</td></tr><tr><td rowspan="1" colspan="9">% <abbrev xmlns:xlink="http://www.w3.org/1999/xlink" xlink:title="trunk length" id="ABBRID0EPRDI" xlink:type="simple">TrL</abbrev></td></tr><tr><td rowspan="1" colspan="1">
                <abbrev xmlns:xlink="http://www.w3.org/1999/xlink" xlink:title="head length" id="ABBRID0EXRDI" xlink:type="simple">HL</abbrev>
              </td><td rowspan="1" colspan="1">57.3–88.7 (73.0)</td><td rowspan="1" colspan="1">56.6–71.3 (64.0)</td><td rowspan="1" colspan="1">–</td><td rowspan="1" colspan="1">60.0–66.7 (63.4)</td><td rowspan="1" colspan="1">–</td><td rowspan="1" colspan="1">57.2–80.1 (68.7)</td><td rowspan="1" colspan="1">75.0</td><td rowspan="1" colspan="1">–</td></tr><tr><td rowspan="1" colspan="9">% <abbrev xmlns:xlink="http://www.w3.org/1999/xlink" xlink:title="tail length" id="ABBRID0EYSDI" xlink:type="simple">TaL</abbrev></td></tr><tr><td rowspan="1" colspan="1">
                <abbrev xmlns:xlink="http://www.w3.org/1999/xlink" xlink:title="trunk length" id="ABBRID0EATDI" xlink:type="simple">TrL</abbrev>
              </td><td rowspan="1" colspan="1">37.4–57.2 (47.3)</td><td rowspan="1" colspan="1">42.6–64.5 (53.6)</td><td rowspan="1" colspan="1">–</td><td rowspan="1" colspan="1">50.0–71.4 (60.7)</td><td rowspan="1" colspan="1">–</td><td rowspan="1" colspan="1">38.3–52.1 (45.2)</td><td rowspan="1" colspan="1">50.0</td><td rowspan="1" colspan="1">–</td></tr></tbody></table><table-wrap-foot><fn><p>N (number of samples), <abbrev xmlns:xlink="http://www.w3.org/1999/xlink" xlink:title="standard length" id="ABBRID0EAUDI" xlink:type="simple">SL</abbrev> (standard length), <abbrev xmlns:xlink="http://www.w3.org/1999/xlink" xlink:title="trunk rings" id="ABBRID0EEUDI" xlink:type="simple">TrR</abbrev> (trunk rings), <abbrev xmlns:xlink="http://www.w3.org/1999/xlink" xlink:title="tail rings" id="ABBRID0EIUDI" xlink:type="simple">TaR</abbrev> (tail rings), <abbrev xmlns:xlink="http://www.w3.org/1999/xlink" xlink:title="TrR and TaR supporting the dorsal fin" id="ABBRID0EMUDI" xlink:type="simple">DsR</abbrev> (rings supporting dorsal fin), <abbrev xmlns:xlink="http://www.w3.org/1999/xlink" xlink:title="dorsal fin rays" id="ABBRID0EQUDI" xlink:type="simple">D</abbrev> (dorsal fin rays), <abbrev xmlns:xlink="http://www.w3.org/1999/xlink" xlink:title="anal fin rays" id="ABBRID0EUUDI" xlink:type="simple">A</abbrev> (anal fin rays), <abbrev xmlns:xlink="http://www.w3.org/1999/xlink" xlink:title="pectoral fin rays" id="ABBRID0EYUDI" xlink:type="simple">P</abbrev> (pectoral fin rays), <abbrev xmlns:xlink="http://www.w3.org/1999/xlink" xlink:title="cheek spine below the operculum" id="ABBRID0E3UDI" xlink:type="simple">CS</abbrev> (cheek spine), <abbrev xmlns:xlink="http://www.w3.org/1999/xlink" xlink:title="eye spine above the eye" id="ABBRID0EAVDI" xlink:type="simple">ES</abbrev> (eye spine), <abbrev xmlns:xlink="http://www.w3.org/1999/xlink" xlink:title="wing-tip spine" id="ABBRID0EEVDI" xlink:type="simple">WS</abbrev> (wing-tip spine on dorsal fin base), <abbrev xmlns:xlink="http://www.w3.org/1999/xlink" xlink:title="number of tips on corona flat" id="ABBRID0EIVDI" xlink:type="simple">CoT</abbrev> (tips on corona flat), <abbrev xmlns:xlink="http://www.w3.org/1999/xlink" xlink:title="head length" id="ABBRID0EMVDI" xlink:type="simple">HL</abbrev> (head length), <abbrev xmlns:xlink="http://www.w3.org/1999/xlink" xlink:title="coronet height from gill opening to the median groove on corona" id="ABBRID0EQVDI" xlink:type="simple">CHGO</abbrev> (coronet height from gill opening), <abbrev xmlns:xlink="http://www.w3.org/1999/xlink" xlink:title="coronet height from mid-point of cleithral ring to the median groove on corona" id="ABBRID0EUVDI" xlink:type="simple">CHMC</abbrev> (coronet height from mid-point of cleithral ring), <abbrev xmlns:xlink="http://www.w3.org/1999/xlink" xlink:title="snout length" id="ABBRID0EYVDI" xlink:type="simple">SnL</abbrev> (snout length), <abbrev xmlns:xlink="http://www.w3.org/1999/xlink" xlink:title="eye diameter" id="ABBRID0E3VDI" xlink:type="simple">ED</abbrev> (eye diameter), <abbrev xmlns:xlink="http://www.w3.org/1999/xlink" xlink:title="trunk length" id="ABBRID0EAWDI" xlink:type="simple">TrL</abbrev> (trunk length), <abbrev xmlns:xlink="http://www.w3.org/1999/xlink" xlink:title="tail length" id="ABBRID0EEWDI" xlink:type="simple">TaL</abbrev> (tail length). Bracket represents mode in counts and median in measurements</p></fn></table-wrap-foot></table-wrap><table-wrap id="T3" position="float" orientation="portrait"><label>Table 3.</label><caption><p>Frequency distribution of meristic counts among species within the <italic><tp:taxon-name><tp:taxon-name-part taxon-name-part-type="genus" reg="Hippocampus">Hippocampus</tp:taxon-name-part> <tp:taxon-name-part taxon-name-part-type="species" reg="coronatus">coronatus</tp:taxon-name-part></tp:taxon-name></italic> complex. Holotypes and lectotypes are marked by an asterisk.</p></caption><table id="TID0ELDBG" rules="all"><tbody><tr><td rowspan="1" colspan="1"/><td rowspan="1" colspan="7">
                <bold>Tail rings</bold>
              </td></tr><tr><td rowspan="1" colspan="1"/><td rowspan="1" colspan="1">
                <bold>35</bold>
              </td><td rowspan="1" colspan="1">
                <bold>36</bold>
              </td><td rowspan="1" colspan="1">
                <bold>37</bold>
              </td><td rowspan="1" colspan="1">
                <bold>38</bold>
              </td><td rowspan="1" colspan="1">
                <bold>39</bold>
              </td><td rowspan="1" colspan="1">
                <bold>40</bold>
              </td><td rowspan="1" colspan="1">
                <bold><italic>N</italic></bold>
              </td></tr><tr><td rowspan="1" colspan="1">
                <italic><tp:taxon-name><tp:taxon-name-part taxon-name-part-type="genus" reg="Hippocampus">Hippocampus</tp:taxon-name-part> <tp:taxon-name-part taxon-name-part-type="species" reg="haema">haema</tp:taxon-name-part></tp:taxon-name></italic> sp. n.</td><td rowspan="1" colspan="1">17</td><td rowspan="1" colspan="1">53*</td><td rowspan="1" colspan="1">50</td><td rowspan="1" colspan="1">18</td><td rowspan="1" colspan="1"/><td rowspan="1" colspan="1"/><td rowspan="1" colspan="1">138</td></tr><tr><td rowspan="1" colspan="1">
                <italic><tp:taxon-name><tp:taxon-name-part taxon-name-part-type="genus" reg="Hippocampus">H.</tp:taxon-name-part> <tp:taxon-name-part taxon-name-part-type="species" reg="coronatus">coronatus</tp:taxon-name-part></tp:taxon-name></italic>
              </td><td rowspan="1" colspan="1"/><td rowspan="1" colspan="1"/><td rowspan="1" colspan="1">1</td><td rowspan="1" colspan="1">9*</td><td rowspan="1" colspan="1">15</td><td rowspan="1" colspan="1">3</td><td rowspan="1" colspan="1">28</td></tr><tr><td rowspan="1" colspan="1">
                <italic><tp:taxon-name><tp:taxon-name-part taxon-name-part-type="genus" reg="Hippocampus">H.</tp:taxon-name-part> <tp:taxon-name-part taxon-name-part-type="species" reg="sindonis">sindonis</tp:taxon-name-part></tp:taxon-name></italic>
              </td><td rowspan="1" colspan="1">4</td><td rowspan="1" colspan="1">4</td><td rowspan="1" colspan="1">4*</td><td rowspan="1" colspan="1">2</td><td rowspan="1" colspan="1"/><td rowspan="1" colspan="1"/><td rowspan="1" colspan="1">14</td></tr><tr><td rowspan="1" colspan="1"/><td rowspan="1" colspan="7">
                <bold>Dorsal fin rays</bold>
              </td></tr><tr><td rowspan="1" colspan="1"/><td rowspan="1" colspan="1">
                <bold>11</bold>
              </td><td rowspan="1" colspan="1">
                <bold>12</bold>
              </td><td rowspan="1" colspan="1">
                <bold>13</bold>
              </td><td rowspan="1" colspan="1">
                <bold>14</bold>
              </td><td rowspan="1" colspan="1">
                <bold>15</bold>
              </td><td rowspan="1" colspan="1"/><td rowspan="1" colspan="1">
                <bold><italic>N</italic></bold>
              </td></tr><tr><td rowspan="1" colspan="1">
                <italic><tp:taxon-name><tp:taxon-name-part taxon-name-part-type="genus" reg="Hippocampus">H.</tp:taxon-name-part> <tp:taxon-name-part taxon-name-part-type="species" reg="haema">haema</tp:taxon-name-part></tp:taxon-name></italic>
              </td><td rowspan="1" colspan="1">1</td><td rowspan="1" colspan="1">22</td><td rowspan="1" colspan="1">89</td><td rowspan="1" colspan="1">28*</td><td rowspan="1" colspan="1"/><td rowspan="1" colspan="1"/><td rowspan="1" colspan="1">140</td></tr><tr><td rowspan="1" colspan="1">
                <italic><tp:taxon-name><tp:taxon-name-part taxon-name-part-type="genus" reg="Hippocampus">H.</tp:taxon-name-part> <tp:taxon-name-part taxon-name-part-type="species" reg="coronatus">coronatus</tp:taxon-name-part></tp:taxon-name></italic>
              </td><td rowspan="1" colspan="1"/><td rowspan="1" colspan="1">1</td><td rowspan="1" colspan="1">6</td><td rowspan="1" colspan="1">18*</td><td rowspan="1" colspan="1">3</td><td rowspan="1" colspan="1"/><td rowspan="1" colspan="1">28</td></tr><tr><td rowspan="1" colspan="1">
                <italic><tp:taxon-name><tp:taxon-name-part taxon-name-part-type="genus" reg="Hippocampus">H.</tp:taxon-name-part> <tp:taxon-name-part taxon-name-part-type="species" reg="sindonis">sindonis</tp:taxon-name-part></tp:taxon-name></italic>
              </td><td rowspan="1" colspan="1">1</td><td rowspan="1" colspan="1">8</td><td rowspan="1" colspan="1">1</td><td rowspan="1" colspan="1">3</td><td rowspan="1" colspan="1">1*</td><td rowspan="1" colspan="1"/><td rowspan="1" colspan="1">14</td></tr><tr><td rowspan="1" colspan="1"/><td rowspan="1" colspan="7">
                <bold>Pectoral fin rays</bold>
              </td></tr><tr><td rowspan="1" colspan="1"/><td rowspan="1" colspan="1">
                <bold>10</bold>
              </td><td rowspan="1" colspan="1">
                <bold>11</bold>
              </td><td rowspan="1" colspan="1">
                <bold>12</bold>
              </td><td rowspan="1" colspan="1">
                <bold>13</bold>
              </td><td rowspan="1" colspan="1">
                <bold>14</bold>
              </td><td rowspan="1" colspan="1"/><td rowspan="1" colspan="1">
                <bold><italic>N</italic></bold>
              </td></tr><tr><td rowspan="1" colspan="1">
                <italic><tp:taxon-name><tp:taxon-name-part taxon-name-part-type="genus" reg="Hippocampus">H.</tp:taxon-name-part> <tp:taxon-name-part taxon-name-part-type="species" reg="haema">haema</tp:taxon-name-part></tp:taxon-name></italic>
              </td><td rowspan="1" colspan="1">6</td><td rowspan="1" colspan="1">45</td><td rowspan="1" colspan="1">65</td><td rowspan="1" colspan="1">24*</td><td rowspan="1" colspan="1"/><td rowspan="1" colspan="1"/><td rowspan="1" colspan="1">140</td></tr><tr><td rowspan="1" colspan="1">
                <italic><tp:taxon-name><tp:taxon-name-part taxon-name-part-type="genus" reg="Hippocampus">H.</tp:taxon-name-part> <tp:taxon-name-part taxon-name-part-type="species" reg="coronatus">coronatus</tp:taxon-name-part></tp:taxon-name></italic>
              </td><td rowspan="1" colspan="1">2</td><td rowspan="1" colspan="1">4</td><td rowspan="1" colspan="1">18*</td><td rowspan="1" colspan="1">4</td><td rowspan="1" colspan="1"/><td rowspan="1" colspan="1"/><td rowspan="1" colspan="1">28</td></tr><tr><td rowspan="1" colspan="1">
                <italic><tp:taxon-name><tp:taxon-name-part taxon-name-part-type="genus" reg="Hippocampus">H.</tp:taxon-name-part> <tp:taxon-name-part taxon-name-part-type="species" reg="sindonis">sindonis</tp:taxon-name-part></tp:taxon-name></italic>
              </td><td rowspan="1" colspan="1"/><td rowspan="1" colspan="1">7</td><td rowspan="1" colspan="1">5</td><td rowspan="1" colspan="1">1</td><td rowspan="1" colspan="1">1*</td><td rowspan="1" colspan="1"/><td rowspan="1" colspan="1">14</td></tr></tbody></table></table-wrap><fig id="F1" position="float" orientation="portrait"><label>Figure 1.</label><caption><p>Distribution of the species within the <italic><tp:taxon-name><tp:taxon-name-part taxon-name-part-type="genus" reg="Hippocampus">Hippocampus</tp:taxon-name-part> <tp:taxon-name-part taxon-name-part-type="species" reg="coronatus">coronatus</tp:taxon-name-part></tp:taxon-name></italic> complex: <italic><tp:taxon-name><tp:taxon-name-part taxon-name-part-type="genus" reg="Hippocampus">H.</tp:taxon-name-part> <tp:taxon-name-part taxon-name-part-type="species" reg="haema">haema</tp:taxon-name-part></tp:taxon-name></italic> (red circles; the filled red circle indicates the holotype), <italic><tp:taxon-name><tp:taxon-name-part taxon-name-part-type="genus" reg="Hippocampus">H.</tp:taxon-name-part> <tp:taxon-name-part taxon-name-part-type="species" reg="coronatus">coronatus</tp:taxon-name-part></tp:taxon-name></italic> (green triangles), and <italic><tp:taxon-name><tp:taxon-name-part taxon-name-part-type="genus" reg="Hippocampus">H.</tp:taxon-name-part> <tp:taxon-name-part taxon-name-part-type="species" reg="sindonis">sindonis</tp:taxon-name-part></tp:taxon-name></italic> (blue squares; the filled blue square indicates the holotype).</p></caption><graphic xmlns:xlink="http://www.w3.org/1999/xlink" xlink:href="zookeys-712-113-g001.jpg" position="float" orientation="portrait" xlink:type="simple" id="oo_165499.jpg"/></fig></tp:treatment-sec><ref-list><ref id="B67"><mixed-citation xmlns:xlink="http://www.w3.org/1999/xlink" xlink:type="simple">
          <person-group><name name-style="western"><surname>Temminck</surname><given-names>CJ</given-names></name><name name-style="western"><surname>Schlegel</surname><given-names>H</given-names></name></person-group> (<year>1850</year>) <article-title><tp:taxon-name><tp:taxon-name-part taxon-name-part-type="class">Pisces</tp:taxon-name-part></tp:taxon-name>.</article-title> In: <person-group><name name-style="western"><surname>von Siebold</surname><given-names>PF</given-names></name></person-group> (<role>Ed.</role>) <issue-title>Fauna Japonica, sive descriptio animalium quae in itinere per Japoniam suscepto annis 1823–30 collegit, notis observationibus et adumbrationibus illustravit P.</issue-title> <source>F. von Siebold. Last part. Apud A. Arnz et socios, Lugduni Batavorum (Leiden)</source>, <fpage>270</fpage>–<lpage>324</lpage>.</mixed-citation></ref><ref id="B23"><mixed-citation xmlns:xlink="http://www.w3.org/1999/xlink" xlink:type="simple">
          <person-group><name name-style="western"><surname>Jordan</surname><given-names>DS</given-names></name><name name-style="western"><surname>Snyder</surname><given-names>JO</given-names></name></person-group> (<year>1901</year>) A review of the hypostomide and lophobranchiate fishes of Japan. Proceedings of the United States National Museum 24: 1–20, 12 pls. <ext-link xlink:type="simple" ext-link-type="doi" xlink:href="10.5479/si.00963801.24-1241.1">https://doi.org/10.5479/si.00963801.24-1241.1</ext-link></mixed-citation></ref><ref id="B37"><mixed-citation xmlns:xlink="http://www.w3.org/1999/xlink" xlink:type="simple">
          <person-group><name name-style="western"><surname>Lourie</surname><given-names>SA</given-names></name><name name-style="western"><surname>Vincent</surname><given-names>ACJ</given-names></name><name name-style="western"><surname>Hall</surname><given-names>HJ</given-names></name></person-group> (<year>1999</year>) Seahorses: an identification guide to the world’s species and their conservation. Project Seahorse, 214 pp.</mixed-citation></ref><ref id="B24"><mixed-citation xmlns:xlink="http://www.w3.org/1999/xlink" xlink:type="simple">
          <person-group><name name-style="western"><surname>Jordan</surname><given-names>DS</given-names></name><name name-style="western"><surname>Tanaka</surname><given-names>S</given-names></name><name name-style="western"><surname>Snyder</surname><given-names>JO</given-names></name></person-group> (<year>1913</year>) A catalogue of the fishes of Japan. Journal of the College of Science, Tokyo Imperial University 33(1): 1–497, 396 figs.</mixed-citation></ref><ref id="B44"><mixed-citation xmlns:xlink="http://www.w3.org/1999/xlink" xlink:type="simple">
          <person-group><name name-style="western"><surname>Matsubara</surname><given-names>K</given-names></name></person-group> (<year>1955</year>) <source>Fish morphology and hierarchy. I.</source> <publisher-name>Ishizaki Shoten</publisher-name>, <publisher-loc>Tokyo</publisher-loc>, <size units="page">789 pp</size>. [289 figs] [In Japanese]</mixed-citation></ref><ref id="B1"><mixed-citation xmlns:xlink="http://www.w3.org/1999/xlink" xlink:type="simple">
          <person-group><name name-style="western"><surname>Araga</surname><given-names>C</given-names></name></person-group> (<year>1984</year>) Family <tp:taxon-name><tp:taxon-name-part taxon-name-part-type="family">Syngnathidae</tp:taxon-name-part></tp:taxon-name>. In: Masuda H, Amaoka K, Araga C, Uyeno T, Yoshino T (Eds) The fishes of the Japanese Archipelago. Tokai University Press, Tokyo, 84–88 (v. 1), pls. 76–77, 343 (v. 2). [In Japanese]; 85–89 (v. 3). [In English]</mixed-citation></ref><ref id="B48"><mixed-citation xmlns:xlink="http://www.w3.org/1999/xlink" xlink:type="simple">
          <person-group><name name-style="western"><surname>Mukai</surname><given-names>T</given-names></name><name name-style="western"><surname>Tsuihiji</surname><given-names>T</given-names></name><name name-style="western"><surname>Sato</surname><given-names>T</given-names></name><name name-style="western"><surname>Morisawa</surname><given-names>M</given-names></name></person-group> (<year>2000</year>) <article-title>Mitochondrial DNA divergence in the seahorse, <italic><tp:taxon-name><tp:taxon-name-part taxon-name-part-type="genus">Hippocampus</tp:taxon-name-part> <tp:taxon-name-part taxon-name-part-type="species">coronatus</tp:taxon-name-part></tp:taxon-name></italic> (<tp:taxon-name><tp:taxon-name-part taxon-name-part-type="order">Syngnathiformes</tp:taxon-name-part></tp:taxon-name>: <tp:taxon-name><tp:taxon-name-part taxon-name-part-type="family">Syngnathidae</tp:taxon-name-part></tp:taxon-name>), collected from Sagami Bay.</article-title> <source>Japanese Journal of Ichthyology</source> <volume>47</volume>(<issue>2</issue>): <fpage>139</fpage>–<lpage>143</lpage>. [In Japanese]</mixed-citation></ref><ref id="B59"><mixed-citation xmlns:xlink="http://www.w3.org/1999/xlink" xlink:type="simple">
          <person-group><name name-style="western"><surname>Senou</surname><given-names>H</given-names></name></person-group> (<year>2000</year>) <article-title><tp:taxon-name><tp:taxon-name-part taxon-name-part-type="family">Syngnathidae</tp:taxon-name-part></tp:taxon-name>.</article-title> In: <person-group><name name-style="western"><surname>Nakabo</surname><given-names>T</given-names></name></person-group> (<role>Ed.</role>) <issue-title>Fishes of Japan with pictorial keys to the species, 2nd edn.</issue-title> <source>Tokai University Press, Tokyo, 520–536</source>, <fpage>1509</fpage>–<lpage>1515</lpage>. [In Japanese]</mixed-citation></ref><ref id="B60"><mixed-citation xmlns:xlink="http://www.w3.org/1999/xlink" xlink:type="simple">
          <person-group><name name-style="western"><surname>Senou</surname><given-names>H</given-names></name></person-group> (<year>2002</year>) <article-title><tp:taxon-name><tp:taxon-name-part taxon-name-part-type="family">Syngnathidae</tp:taxon-name-part></tp:taxon-name>.</article-title> In: <person-group><name name-style="western"><surname>Nakabo</surname><given-names>T</given-names></name></person-group> (<role>Ed.</role>) <issue-title>Fishes of Japan with pictorial keys to the species, English edn.</issue-title> <source>Tokai University Press, Tokyo, 520–536</source>, <fpage>1506</fpage>–<lpage>1510</lpage>.</mixed-citation></ref><ref id="B39"><mixed-citation xmlns:xlink="http://www.w3.org/1999/xlink" xlink:type="simple">
          <person-group><name name-style="western"><surname>Lourie</surname><given-names>SA</given-names></name><name name-style="western"><surname>Foster</surname><given-names>SJ</given-names></name><name name-style="western"><surname>Cooper</surname><given-names>EWT</given-names></name><name name-style="western"><surname>Vincent</surname><given-names>ACJ</given-names></name></person-group> (<year>2004</year>) <source>A guide to the identification of seahorses. Project Seahorse and TRAFFIC North America, University of British Columbia and World Wildlife Fund, Washington D.</source> <publisher-name>C.</publisher-name>, <publisher-loc>USA</publisher-loc>, <size units="page">114 pp</size>.</mixed-citation></ref><ref id="B69"><mixed-citation xmlns:xlink="http://www.w3.org/1999/xlink" xlink:type="simple">
          <person-group><name name-style="western"><surname>Yoshino</surname><given-names>Y</given-names></name><name name-style="western"><surname>Senou</surname><given-names>H</given-names></name></person-group> (<year>2008</year>) <source>Sea fishes of Japan. Yama-kei Publishers co.</source> <publisher-name>, Ltd.</publisher-name>, <publisher-loc>Tokyo</publisher-loc>, <size units="page">545 pp</size>. [In Japanese]</mixed-citation></ref><ref id="B35"><mixed-citation xmlns:xlink="http://www.w3.org/1999/xlink" xlink:type="simple">
          <person-group><name name-style="western"><surname>Kuiter</surname><given-names>RH</given-names></name></person-group> (<year>2009</year>) <source>Seahorses and their relatives.</source> <publisher-name>Aquatic Photographics</publisher-name>, <publisher-loc>Seaford, Victoria, Australia</publisher-loc>, <size units="page">276 pp</size>.</mixed-citation></ref><ref id="B62"><mixed-citation xmlns:xlink="http://www.w3.org/1999/xlink" xlink:type="simple">
          <person-group><name name-style="western"><surname>Senou</surname><given-names>H</given-names></name></person-group> (<year>2013</year>) <article-title><tp:taxon-name><tp:taxon-name-part taxon-name-part-type="family">Syngnathidae</tp:taxon-name-part></tp:taxon-name>.</article-title> In: <person-group><name name-style="western"><surname>Nakabo</surname><given-names>T</given-names></name></person-group> (<role>Ed.</role>) <issue-title>Fishes of Japan with pictorial keys to the species, 3rd edn.</issue-title> <source>Tokai University Press, Kanagawa, 615–635</source>, <fpage>1909</fpage>–<lpage>1913</lpage>. [In Japanese]</mixed-citation></ref><ref id="B41"><mixed-citation xmlns:xlink="http://www.w3.org/1999/xlink" xlink:type="simple">
          <person-group><name name-style="western"><surname>Lourie</surname><given-names>SA</given-names></name></person-group> (<year>2016</year>) <source>Seahorses: a life-size guide to every species.</source> <publisher-name>Ivy Press</publisher-name>, <publisher-loc>UK</publisher-loc>, <size units="page">160 pp</size>. <ext-link xlink:type="simple" ext-link-type="doi" xlink:href="10.7208/chicago/9780226338552.001.0001">https://doi.org/10.7208/chicago/9780226338552.001.0001</ext-link></mixed-citation></ref><ref id="B42"><mixed-citation xmlns:xlink="http://www.w3.org/1999/xlink" xlink:type="simple">
          <person-group><name name-style="western"><surname>Lourie</surname><given-names>SA</given-names></name><name name-style="western"><surname>Pollom</surname><given-names>RA</given-names></name><name name-style="western"><surname>Foster</surname><given-names>SJ</given-names></name></person-group> (<year>2016</year>) <article-title>A global revision of the seahorses <italic><tp:taxon-name><tp:taxon-name-part taxon-name-part-type="genus">Hippocampus</tp:taxon-name-part></tp:taxon-name></italic> Rafinesque 1810 (<tp:taxon-name><tp:taxon-name-part taxon-name-part-type="class">Actinopterygii</tp:taxon-name-part></tp:taxon-name>: <tp:taxon-name><tp:taxon-name-part taxon-name-part-type="order">Syngnathiformes</tp:taxon-name-part></tp:taxon-name>): Taxonomy and biogeography with recommendations for further research.</article-title> <source>Zootaxa</source> <volume>4146</volume>(<issue>1</issue>): <fpage>1</fpage>–<lpage>66</lpage>. <ext-link xlink:type="simple" ext-link-type="doi" xlink:href="10.11646/zootaxa.4146.1.1">https://doi.org/10.11646/zootaxa.4146.1.1</ext-link></mixed-citation></ref><ref id="B6"><mixed-citation xmlns:xlink="http://www.w3.org/1999/xlink" xlink:type="simple">
          <person-group><name name-style="western"><surname>Burgess</surname><given-names>WE</given-names></name><name name-style="western"><surname>Axelrod</surname><given-names>HR</given-names></name></person-group> (<year>1972</year>) <source>Fishes of southern Japan and the Ryukyus: Pacific marine fishes (book 1). T. F. H.</source> <publisher-name>Publications</publisher-name>, <publisher-loc>Inc.</publisher-loc>, <size units="page">280 pp</size>.</mixed-citation></ref><ref id="B58"><mixed-citation xmlns:xlink="http://www.w3.org/1999/xlink" xlink:type="simple">
          <person-group><name name-style="western"><surname>Senou</surname><given-names>H</given-names></name></person-group> (<year>1993</year>) <article-title><tp:taxon-name><tp:taxon-name-part taxon-name-part-type="family">Syngnathidae</tp:taxon-name-part></tp:taxon-name>.</article-title> In: <person-group><name name-style="western"><surname>Nakabo</surname><given-names>T</given-names></name></person-group> (<role>Ed.</role>) <issue-title>Fishes of Japan with pictorial keys to the species.</issue-title> <source>Tokai University Press, Tokyo, 478–489</source>, <fpage>1293</fpage>–<lpage>1295</lpage>. [In Japanese]</mixed-citation></ref><ref id="B5"><mixed-citation xmlns:xlink="http://www.w3.org/1999/xlink" xlink:type="simple">
          <person-group><name name-style="western"><surname>Boeseman</surname><given-names>M</given-names></name></person-group> (<year>1947</year>) Revision of the fishes collected by Burger and von Siebold in Japan. Zoologische Mededelingen (Leiden) 28: 1–242, 5 pls.</mixed-citation></ref><ref id="B25"><mixed-citation xmlns:xlink="http://www.w3.org/1999/xlink" xlink:type="simple">
          <person-group><name name-style="western"><surname>Kaup</surname><given-names>JJ</given-names></name></person-group> (<year>1853</year>) <article-title>Uebersicht der Lophobranchier.</article-title> <source>Archiv für Naturgeschichte</source> <volume>19</volume>(<issue>1</issue>): <fpage>226</fpage>–<lpage>234</lpage>. <ext-link xlink:type="simple" ext-link-type="doi" xlink:href="10.5962/bhl.part.9548">https://doi.org/10.5962/bhl.part.9548</ext-link></mixed-citation></ref><ref id="B3"><mixed-citation xmlns:xlink="http://www.w3.org/1999/xlink" xlink:type="simple">
          <person-group><name name-style="western"><surname>Bleeker</surname><given-names>P</given-names></name></person-group> (<year>1853</year>) <article-title>Bijdrage tot de kennis der ichthyologische fauna van Japan.</article-title> <source>Verhandelingen der Koninklijke Akademie van Wetenschappen (Amsterdam)</source> <volume>1</volume>: <fpage>1</fpage>–<lpage>16</lpage>.</mixed-citation></ref><ref id="B13"><mixed-citation xmlns:xlink="http://www.w3.org/1999/xlink" xlink:type="simple">
          <person-group><name name-style="western"><surname>Eschmeyer</surname><given-names>WN</given-names></name><name name-style="western"><surname>Fricke</surname><given-names>R</given-names></name><name name-style="western"><surname>van der Laan</surname><given-names>R</given-names></name></person-group> (<year>2017</year>) Catalog of fishes: genera, species, references. Electronic version of 30 June 2017. <ext-link xlink:type="simple" ext-link-type="uri" xlink:href="http://researcharchive.calacademy.org/research/ichthyology/catalog/fishcatmain.asp">http://researcharchive.calacademy.org/research/ichthyology/catalog/fishcatmain.asp</ext-link></mixed-citation></ref><ref id="B51"><mixed-citation xmlns:xlink="http://www.w3.org/1999/xlink" xlink:type="simple">
          <person-group><name name-style="western"><surname>Nakamura</surname><given-names>S</given-names></name></person-group> (<year>1999a</year>) Hanatatsu. In: Glover TA (Ed.) Glover Atlas: Fishes of Southern and Western Japan edited by T. A. Glover during 1912 to 1933. Web electronic publication. Faculty of Fisheries, Nagasaki University and Nagasaki University Library, Nagasaki, no. 124. [In Japanese] <ext-link xlink:type="simple" ext-link-type="uri" xlink:href="http://oldphoto.lb.nagasaki-u.ac.jp/GloverAtlas/">http://oldphoto.lb.nagasaki-u.ac.jp/GloverAtlas/</ext-link></mixed-citation></ref><ref id="B31"><mixed-citation xmlns:xlink="http://www.w3.org/1999/xlink" xlink:type="simple">
          <person-group><name name-style="western"><surname>Kim</surname><given-names>SY</given-names></name><name name-style="western"><surname>Kweon</surname><given-names>SM</given-names></name><name name-style="western"><surname>Choi</surname><given-names>SH</given-names></name></person-group> (<year>2013</year>) <article-title>First record of <italic><tp:taxon-name><tp:taxon-name-part taxon-name-part-type="genus">Hippocampus</tp:taxon-name-part> <tp:taxon-name-part taxon-name-part-type="species">sindonis</tp:taxon-name-part></tp:taxon-name></italic> (<tp:taxon-name><tp:taxon-name-part taxon-name-part-type="order">Syngnathiformes</tp:taxon-name-part></tp:taxon-name>: <tp:taxon-name><tp:taxon-name-part taxon-name-part-type="family">Syngnathidae</tp:taxon-name-part></tp:taxon-name>) from Korea.</article-title> <source>Korean Journal of Ichthyology</source> <volume>25</volume>(<issue>1</issue>): <fpage>41</fpage>–<lpage>44</lpage>.</mixed-citation></ref></ref-list></tp:taxon-treatment>
