# Supplementary material for: Seahorses of the Hippocampus coronatus complex: taxonomic revision, and description of Hippocampus haema, a new species from Korea and Japan (Teleostei, Syngnathidae)
Source: Zookeys. 2017 Oct 31;(712):113–39. doi: 10.3897/zookeys.712.14955 (PMC5704180; doi:10.3897/zookeys.712.14955)
Supplement: XML Treatment for Hippocampus haema [file zookeys.712.14955-treatment3.xml]

<!DOCTYPE tp:taxon-treatment
  PUBLIC "-//TaxonX//DTD Taxonomic Treatment Publishing DTD v0 20100105//EN" "tax-treatment-NSO.dtd">
<tp:taxon-treatment xmlns:tp="http://www.plazi.org/taxpub"><tp:treatment-meta><kwd-group><label>Taxon classification</label><kwd><named-content xmlns:xlink="http://www.w3.org/1999/xlink" content-type="kingdom">Animalia</named-content></kwd><kwd><named-content xmlns:xlink="http://www.w3.org/1999/xlink" content-type="order">Syngnathiformes</named-content></kwd><kwd><named-content xmlns:xlink="http://www.w3.org/1999/xlink" content-type="family">Syngnathidae</named-content></kwd></kwd-group><mixed-citation publication-type="journal"><person-group><name><surname>Han</surname><given-names>Sang-Yun</given-names></name><name><surname>Kim</surname><given-names>Jin-Koo</given-names></name><name><surname>Kai</surname><given-names>Yoshiaki</given-names></name><name><surname>Senou</surname><given-names>Hiroshi</given-names></name></person-group><article-title>Seahorses of the <italic><tp:taxon-name><tp:taxon-name-part taxon-name-part-type="genus" reg="Hippocampus">Hippocampus</tp:taxon-name-part> <tp:taxon-name-part taxon-name-part-type="species" reg="coronatus">coronatus</tp:taxon-name-part></tp:taxon-name></italic> complex: taxonomic revision, and description of <italic><tp:taxon-name><tp:taxon-name-part taxon-name-part-type="genus" reg="Hippocampus">Hippocampus</tp:taxon-name-part> <tp:taxon-name-part taxon-name-part-type="species" reg="haema">haema</tp:taxon-name-part></tp:taxon-name></italic>, a new species from Korea and Japan (<tp:taxon-name><tp:taxon-name-part taxon-name-part-type="subclass">Teleostei</tp:taxon-name-part></tp:taxon-name>, <tp:taxon-name><tp:taxon-name-part taxon-name-part-type="family">Syngnathidae</tp:taxon-name-part></tp:taxon-name>)</article-title><source>Zookeys</source><day>31</day><month>10</month><year>2017</year><volume>2017</volume><issue>712</issue><fpage>113</fpage><lpage>139</lpage><pub-id pub-id-type="doi">10.3897/zookeys.712.14955</pub-id></mixed-citation></tp:treatment-meta><tp:nomenclature><tp:taxon-name>
            <tp:taxon-name-part taxon-name-part-type="genus" reg="Hippocampus">Hippocampus</tp:taxon-name-part>
            <tp:taxon-name-part taxon-name-part-type="species" reg="haema">haema</tp:taxon-name-part>
            <object-id xmlns:xlink="http://www.w3.org/1999/xlink" content-type="zoobank" xlink:type="simple">http://zoobank.org/13F12FB3-B435-4AD4-B02F-110E20C06C56</object-id>
          </tp:taxon-name><tp:taxon-status xmlns:xlink="http://www.w3.org/1999/xlink" xlink:type="simple">sp. n.</tp:taxon-status><xref ref-type="fig" rid="F3">Figs 3A–E</xref><xref ref-type="fig" rid="F4">, 4A</xref><xref ref-type="fig" rid="F5">, 5A–B</xref><xref ref-type="fig" rid="F6">, 6A</xref><xref ref-type="fig" rid="F6">, 6D</xref><xref ref-type="table" rid="T2">, Tables 2</xref><xref ref-type="table" rid="T3">, 3</xref><tp:nomenclature-citation-list><tp:nomenclature-citation><tp:taxon-name>
                <tp:taxon-name-part taxon-name-part-type="genus" reg="Hippocampus">Hippocampus</tp:taxon-name-part> <tp:taxon-name-part taxon-name-part-type="species" reg="coronatus">coronatus</tp:taxon-name-part></tp:taxon-name><comment>: <xref ref-type="bibr" rid="B23">Jordan and Snyder 1901</xref>: 19; <xref ref-type="bibr" rid="B47">Mori 1928</xref>: 5; <xref ref-type="bibr" rid="B5">Boeseman 1947</xref>: 195; <xref ref-type="bibr" rid="B46">Mitani 1956</xref>: 30; <xref ref-type="bibr" rid="B10">Chyung 1977</xref>: 272; <xref ref-type="bibr" rid="B1">Araga 1984</xref>: 89; <xref ref-type="bibr" rid="B58">Senou 1993</xref>: 489 (right fig.), 1294; <xref ref-type="bibr" rid="B28">Kim and Lee 1995</xref>: 76; <xref ref-type="bibr" rid="B52">Nakamura 1999b</xref>: 125; <xref ref-type="bibr" rid="B59">Senou 2000</xref>: 536; <xref ref-type="bibr" rid="B7">Choi et al. 2002</xref>: 141; <xref ref-type="bibr" rid="B60">Senou 2002</xref>: 536, 1508; <xref ref-type="bibr" rid="B30">Kim et al. 2005</xref>: 203; <xref ref-type="bibr" rid="B8">Choi et al. 2006</xref>; <xref ref-type="bibr" rid="B69">Yoshino and Senou 2008</xref>: 76; <xref ref-type="bibr" rid="B27">Kohno et al. 2011</xref>: 127; <xref ref-type="bibr" rid="B62">Senou 2013</xref>: 635, 1911; <xref ref-type="bibr" rid="B17">Han et al. 2014</xref>: 423 (non Temminck &amp; Schlegel).</comment></tp:nomenclature-citation><tp:nomenclature-citation><tp:taxon-name>
                <tp:taxon-name-part taxon-name-part-type="genus" reg="Hippocampus">Hippocampus</tp:taxon-name-part> <tp:taxon-name-part taxon-name-part-type="uncertainty-rank">cf.</tp:taxon-name-part> <tp:taxon-name-part taxon-name-part-type="species" reg="coronatus">coronatus</tp:taxon-name-part></tp:taxon-name><comment>: <xref ref-type="bibr" rid="B35">Kuiter 2009</xref>: 128.</comment></tp:nomenclature-citation><tp:nomenclature-citation><tp:taxon-name>
                <tp:taxon-name-part taxon-name-part-type="genus" reg="Hippocampus">Hippocampus</tp:taxon-name-part> <tp:taxon-name-part taxon-name-part-type="species" reg="sindonis">sindonis</tp:taxon-name-part></tp:taxon-name><comment>: <xref ref-type="bibr" rid="B51">Nakamura 1999a</xref>: 124; <xref ref-type="bibr" rid="B69">Yoshino and Senou 2008</xref>: 76; <xref ref-type="bibr" rid="B31">Kim et al. 2013</xref>: 42 (non Jordan &amp; Snyder).</comment></tp:nomenclature-citation><tp:nomenclature-citation><tp:taxon-name>
                <tp:taxon-name-part taxon-name-part-type="genus" reg="Hippocampus">Hippocampus</tp:taxon-name-part> <tp:taxon-name-part taxon-name-part-type="species" reg="kuda">kuda</tp:taxon-name-part></tp:taxon-name><comment>: <xref ref-type="bibr" rid="B29">Kim et al. 2001</xref>: 67, <xref ref-type="bibr" rid="B49">Myoung et al. 2002</xref>: 74 (non Bleeker).</comment></tp:nomenclature-citation><tp:nomenclature-citation><tp:taxon-name>
                <tp:taxon-name-part taxon-name-part-type="genus" reg="Hippocampus">Hippocampus</tp:taxon-name-part>
              </tp:taxon-name><comment>sp.: <xref ref-type="bibr" rid="B33">Kim and Ryu 2017</xref>: 110.</comment></tp:nomenclature-citation><!--PageBreak--></tp:nomenclature-citation-list></tp:nomenclature><tp:treatment-sec sec-type="Holotype" id="SECID0EQLBI"><title>Holotype.</title><p>
            <abbrev xmlns:xlink="http://www.w3.org/1999/xlink" content-type="institution" xlink:title="Department of Marine Biology, Pukyong National University" id="ABBRID0EWLBI" xlink:type="simple">PKU</abbrev> 9641, 1, female, 90.3 mm <abbrev xmlns:xlink="http://www.w3.org/1999/xlink" xlink:title="standard length" id="ABBRID0E2LBI" xlink:type="simple">SL</abbrev>, Namcheon Harbor, Namcheon 1-dong, Suyeong-gu, Busan, Korea, <named-content xmlns:xlink="http://www.w3.org/1999/xlink" content-type="dwc:verbatimCoordinates" xlink:type="simple"><named-content content-type="geo-json" specific-use="{&#34;type&#34;:&#34;Point&#34;,&#34;coordinates&#34;:[129.114167,35.137778]}" id="NCID0ECMBI" xlink:type="simple">35°08'16"N; 129°06'51"E</named-content></named-content>, 9 Aug 2013, H. J. Kwun, hand net.</p></tp:treatment-sec><tp:treatment-sec sec-type="Paratypes" id="SECID0EGMBI"><title>Paratypes.</title><p>139 specimens: specimens (74.0–99.0 mm <abbrev xmlns:xlink="http://www.w3.org/1999/xlink" xlink:title="standard length" id="ABBRID0EMMBI" xlink:type="simple">SL</abbrev>). <bold>Korea</bold>: <named-content xmlns:xlink="http://www.w3.org/1999/xlink" content-type="dwc:institutional_code" xlink:type="simple">NIBR</named-content>-P 5412, 1, female, 74.0 mm <abbrev xmlns:xlink="http://www.w3.org/1999/xlink" xlink:title="standard length" id="ABBRID0E1MBI" xlink:type="simple">SL</abbrev>, off Geomun Island, Yeosu-si, Jellanam-do, depth 18 m, 17 Apr 2009, T. S. Park, SCUBA Diving &amp; hand net. <named-content xmlns:xlink="http://www.w3.org/1999/xlink" content-type="dwc:institutional_code" xlink:type="simple">NIBR</named-content>-P 1602, 1, 59.4 mm <abbrev xmlns:xlink="http://www.w3.org/1999/xlink" xlink:title="standard length" id="ABBRID0EGNBI" xlink:type="simple">SL</abbrev>, Wonpo, Yeosu-si, Jeollanam-do, 27 Aug 2006, J. H. Ryu. <named-content xmlns:xlink="http://www.w3.org/1999/xlink" content-type="dwc:institutional_code" xlink:type="simple">NIBR</named-content>-P 19724, 3, 58.4–71.8 mm <abbrev xmlns:xlink="http://www.w3.org/1999/xlink" xlink:title="standard length" id="ABBRID0ESNBI" xlink:type="simple">SL</abbrev>, 25 Jan 2012, H. G. Cho &amp; S. H. Lee; <named-content xmlns:xlink="http://www.w3.org/1999/xlink" content-type="dwc:institutional_code" xlink:type="simple">NIBR</named-content>-P 19725–19727, 19729, 7, 33.3–102.2 mm <abbrev xmlns:xlink="http://www.w3.org/1999/xlink" xlink:title="standard length" id="ABBRID0E5NBI" xlink:type="simple">SL</abbrev>, 13 Sep 2012, Y. Eun, S. Lee &amp; S. S. Hong; Jisepo-ri, Irun-myeon, Geoje-si, Gyeongsangnam-do. <abbrev xmlns:xlink="http://www.w3.org/1999/xlink" content-type="institution" xlink:title="Department of Marine Biology, Pukyong National University" id="ABBRID0ECOBI" xlink:type="simple">PKU</abbrev> 6097, 1, 77.5 mm <abbrev xmlns:xlink="http://www.w3.org/1999/xlink" xlink:title="standard length" id="ABBRID0EHOBI" xlink:type="simple">SL</abbrev>, 30 Aug 2011; <abbrev xmlns:xlink="http://www.w3.org/1999/xlink" content-type="institution" xlink:title="Department of Marine Biology, Pukyong National University" id="ABBRID0ELOBI" xlink:type="simple">PKU</abbrev> 9422–9424, 3, 80.6–92.3 mm <abbrev xmlns:xlink="http://www.w3.org/1999/xlink" xlink:title="standard length" id="ABBRID0EQOBI" xlink:type="simple">SL</abbrev>, 12 Jul 2013, hand net; <abbrev xmlns:xlink="http://www.w3.org/1999/xlink" content-type="institution" xlink:title="Department of Marine Biology, Pukyong National University" id="ABBRID0EUOBI" xlink:type="simple">PKU</abbrev> 9704, 1, 82.3 mm <abbrev xmlns:xlink="http://www.w3.org/1999/xlink" xlink:title="standard length" id="ABBRID0EZOBI" xlink:type="simple">SL</abbrev>, 1 May 2013, J. M. Lee; <abbrev xmlns:xlink="http://www.w3.org/1999/xlink" content-type="institution" xlink:title="Department of Marine Biology, Pukyong National University" id="ABBRID0E4OBI" xlink:type="simple">PKU</abbrev> 9705–9712, 8, 65.7–98.1 mm <abbrev xmlns:xlink="http://www.w3.org/1999/xlink" xlink:title="standard length" id="ABBRID0ECPBI" xlink:type="simple">SL</abbrev>, 26 Jul 2012, J. M. Lee; <abbrev xmlns:xlink="http://www.w3.org/1999/xlink" content-type="institution" xlink:title="Department of Marine Biology, Pukyong National University" id="ABBRID0EGPBI" xlink:type="simple">PKU</abbrev> 9713–9717, 9719–9720, 7, 61.6–85.1 mm <abbrev xmlns:xlink="http://www.w3.org/1999/xlink" xlink:title="standard length" id="ABBRID0ELPBI" xlink:type="simple">SL</abbrev>, 9 Dec 2012, J. M. Lee; <abbrev xmlns:xlink="http://www.w3.org/1999/xlink" content-type="institution" xlink:title="Department of Marine Biology, Pukyong National University" id="ABBRID0EPPBI" xlink:type="simple">PKU</abbrev> 9721–9723, 3, 80.8–91.5 mm <abbrev xmlns:xlink="http://www.w3.org/1999/xlink" xlink:title="standard length" id="ABBRID0EUPBI" xlink:type="simple">SL</abbrev>, 20 Aug 2012, J. M. Lee; <abbrev xmlns:xlink="http://www.w3.org/1999/xlink" content-type="institution" xlink:title="Department of Marine Biology, Pukyong National University" id="ABBRID0EYPBI" xlink:type="simple">PKU</abbrev> 9724–9731, 8, 73.2–113.9 mm <abbrev xmlns:xlink="http://www.w3.org/1999/xlink" xlink:title="standard length" id="ABBRID0E4PBI" xlink:type="simple">SL</abbrev>, 17 Jul 2012, J. M. Lee; <abbrev xmlns:xlink="http://www.w3.org/1999/xlink" content-type="institution" xlink:title="Department of Marine Biology, Pukyong National University" id="ABBRID0EBQBI" xlink:type="simple">PKU</abbrev> 9732–9740, 9, 62.4–100.2 mm <abbrev xmlns:xlink="http://www.w3.org/1999/xlink" xlink:title="standard length" id="ABBRID0EGQBI" xlink:type="simple">SL</abbrev>, 17 Aug 2012, J. M. Lee; <abbrev xmlns:xlink="http://www.w3.org/1999/xlink" content-type="institution" xlink:title="Department of Marine Biology, Pukyong National University" id="ABBRID0EKQBI" xlink:type="simple">PKU</abbrev> 9741–9747, 7, 56.4–81.9 mm <abbrev xmlns:xlink="http://www.w3.org/1999/xlink" xlink:title="standard length" id="ABBRID0EPQBI" xlink:type="simple">SL</abbrev>, 21 Jun 2012, J. M. Lee; <abbrev xmlns:xlink="http://www.w3.org/1999/xlink" content-type="institution" xlink:title="Department of Marine Biology, Pukyong National University" id="ABBRID0ETQBI" xlink:type="simple">PKU</abbrev> 9748, 1, 56.8 mm <abbrev xmlns:xlink="http://www.w3.org/1999/xlink" xlink:title="standard length" id="ABBRID0EYQBI" xlink:type="simple">SL</abbrev>, 11 Sep 2012, J. M. Lee; <abbrev xmlns:xlink="http://www.w3.org/1999/xlink" content-type="institution" xlink:title="Department of Marine Biology, Pukyong National University" id="ABBRID0E3QBI" xlink:type="simple">PKU</abbrev> 10128–10129, 2, females, 52.2–62.7 mm <abbrev xmlns:xlink="http://www.w3.org/1999/xlink" xlink:title="standard length" id="ABBRID0EBRBI" xlink:type="simple">SL</abbrev>, 23 Oct 2013, H. J. Kwun; <abbrev xmlns:xlink="http://www.w3.org/1999/xlink" content-type="institution" xlink:title="Department of Marine Biology, Pukyong National University" id="ABBRID0EFRBI" xlink:type="simple">PKU</abbrev> 54069–54074, 6, 32.3–77.5 mm <abbrev xmlns:xlink="http://www.w3.org/1999/xlink" xlink:title="standard length" id="ABBRID0EKRBI" xlink:type="simple">SL</abbrev>, 21 Mar 2015, J. M. Lee; Namcheon Harbor, Namcheon 1-dong, Suyeong-gu, Busan, <named-content xmlns:xlink="http://www.w3.org/1999/xlink" content-type="dwc:verbatimCoordinates" xlink:type="simple"><named-content content-type="geo-json" specific-use="{&#34;type&#34;:&#34;Point&#34;,&#34;coordinates&#34;:[129.114167,35.137778]}" id="NCID0ERRBI" xlink:type="simple">35°08'16"N; 129°06'51"E</named-content></named-content>, hand net. <abbrev xmlns:xlink="http://www.w3.org/1999/xlink" content-type="institution" xlink:title="Department of Marine Biology, Pukyong National University" id="ABBRID0EVRBI" xlink:type="simple">PKU</abbrev> 7230–7233, 4, 41.9–83.7 mm <abbrev xmlns:xlink="http://www.w3.org/1999/xlink" xlink:title="standard length" id="ABBRID0E1RBI" xlink:type="simple">SL</abbrev>, Ulsan, 14 Sep 2012, hand net. <abbrev xmlns:xlink="http://www.w3.org/1999/xlink" content-type="institution" xlink:title="Department of Marine Biology, Pukyong National University" id="ABBRID0E5RBI" xlink:type="simple">PKU</abbrev> 10277, 1, 72.7 mm <abbrev xmlns:xlink="http://www.w3.org/1999/xlink" xlink:title="standard length" id="ABBRID0EDSBI" xlink:type="simple">SL</abbrev>, Minrak Harbor, Millak-dong, Suyeong-gu, Busan, <named-content xmlns:xlink="http://www.w3.org/1999/xlink" content-type="dwc:verbatimCoordinates" xlink:type="simple"><named-content content-type="geo-json" specific-use="{&#34;type&#34;:&#34;Point&#34;,&#34;coordinates&#34;:[129.130833,35.153889]}" id="NCID0EKSBI" xlink:type="simple">35°09'14"N; 129°07'51"E</named-content></named-content>, 20 Feb 2014, H. J. Yu &amp; W. J. Lee, hand net. <abbrev xmlns:xlink="http://www.w3.org/1999/xlink" content-type="institution" xlink:title="Department of Marine Biology, Pukyong National University" id="ABBRID0EOSBI" xlink:type="simple">PKU</abbrev> 11159, 1, 30.9 mm <abbrev xmlns:xlink="http://www.w3.org/1999/xlink" xlink:title="standard length" id="ABBRID0ETSBI" xlink:type="simple">SL</abbrev>, Hak-ri, Ilgwang-myeon, Gijang-gun, Busan, 22 Jul 2014, J. Y. Bae, hand net. <abbrev xmlns:xlink="http://www.w3.org/1999/xlink" content-type="institution" xlink:title="Department of Marine Biology, Pukyong National University" id="ABBRID0EXSBI" xlink:type="simple">PKU</abbrev> 11170–11180, 11, 74.2–102.4 mm <abbrev xmlns:xlink="http://www.w3.org/1999/xlink" xlink:title="standard length" id="ABBRID0E3SBI" xlink:type="simple">SL</abbrev>, Soan Island, Soan-myeon, Wando-gun, Jeollanam-do, May 2014, S. Rho, bottom trawl. <abbrev xmlns:xlink="http://www.w3.org/1999/xlink" content-type="institution" xlink:title="Department of Marine Biology, Pukyong National University" id="ABBRID0EATBI" xlink:type="simple">PKU</abbrev> 11181–11182, 2, 71.8–84.2 mm <abbrev xmlns:xlink="http://www.w3.org/1999/xlink" xlink:title="standard length" id="ABBRID0EFTBI" xlink:type="simple">SL</abbrev>, Gunhak village, Jeonil-ri, Hoecheon-myeon, Boseong-gun, Jeollanam-do, 24 Dec 2013, S. Rho, bottom trawl. <abbrev xmlns:xlink="http://www.w3.org/1999/xlink" content-type="institution" xlink:title="Department of Marine Biology, Pukyong National University" id="ABBRID0EJTBI" xlink:type="simple">PKU</abbrev> 11266, 1, 74.1 mm <abbrev xmlns:xlink="http://www.w3.org/1999/xlink" xlink:title="standard length" id="ABBRID0EOTBI" xlink:type="simple">SL</abbrev>, 24 Jul 2014; <abbrev xmlns:xlink="http://www.w3.org/1999/xlink" content-type="institution" xlink:title="Department of Marine Biology, Pukyong National University" id="ABBRID0ESTBI" xlink:type="simple">PKU</abbrev> 11634, 1, 69.9 mm <abbrev xmlns:xlink="http://www.w3.org/1999/xlink" xlink:title="standard length" id="ABBRID0EXTBI" xlink:type="simple">SL</abbrev>, 25 Sep 2014; Hwayang-myeon, Yeosu-si, Jeollanam-do, hand net. <abbrev xmlns:xlink="http://www.w3.org/1999/xlink" content-type="institution" xlink:title="Department of Marine Biology, Pukyong National University" id="ABBRID0E2TBI" xlink:type="simple">PKU</abbrev> 11395–11401, 7, 62.3–98.7 mm <abbrev xmlns:xlink="http://www.w3.org/1999/xlink" xlink:title="standard length" id="ABBRID0EAUBI" xlink:type="simple">SL</abbrev>, Jangu Island, Suwol-ri, Dosan-myeon, Tongyeong-si, Gyeongsangnam-do, Sep 2014, K. S. Han &amp; H. D. Mun, Shrimp beam trawl. <abbrev xmlns:xlink="http://www.w3.org/1999/xlink" content-type="institution" xlink:title="Department of Marine Biology, Pukyong National University" id="ABBRID0EEUBI" xlink:type="simple">PKU</abbrev> 11449, 1, 81.0 mm <abbrev xmlns:xlink="http://www.w3.org/1999/xlink" xlink:title="standard length" id="ABBRID0EJUBI" xlink:type="simple">SL</abbrev>, Jul 2014; <abbrev xmlns:xlink="http://www.w3.org/1999/xlink" content-type="institution" xlink:title="Department of Marine Biology, Pukyong National University" id="ABBRID0ENUBI" xlink:type="simple">PKU</abbrev> 11635–11637, 3, 15.9–84.7 mm <abbrev xmlns:xlink="http://www.w3.org/1999/xlink" xlink:title="standard length" id="ABBRID0ESUBI" xlink:type="simple">SL</abbrev>, 24 Sep 2014; Gijang-gun, Busan, hand net. <bold>Japan</bold>: <named-content xmlns:xlink="http://www.w3.org/1999/xlink" content-type="dwc:institutional_code" xlink:type="simple">RMNH</named-content>.PISC.D 1541–1542 (photograph by <named-content xmlns:xlink="http://www.w3.org/1999/xlink" content-type="dwc:institutional_code" xlink:type="simple">RMNH</named-content>), 2, female, 67.5–68.5? mm <abbrev xmlns:xlink="http://www.w3.org/1999/xlink" xlink:title="standard length" id="ABBRID0EIVBI" xlink:type="simple">SL</abbrev>, von Siebold collection. <named-content xmlns:xlink="http://www.w3.org/1999/xlink" content-type="dwc:institutional_code" xlink:type="simple">FAKU</named-content> 109359, 1, 58.0 mm <abbrev xmlns:xlink="http://www.w3.org/1999/xlink" xlink:title="standard length" id="ABBRID0EUVBI" xlink:type="simple">SL</abbrev>, Tassha, Sado Island, Niigata, 24 Oct 1955. <named-content xmlns:xlink="http://www.w3.org/1999/xlink" content-type="dwc:institutional_code" xlink:type="simple">FAKU</named-content> 135638, 2, 82.7–88.9 mm <abbrev xmlns:xlink="http://www.w3.org/1999/xlink" xlink:title="standard length" id="ABBRID0EAWBI" xlink:type="simple">SL</abbrev>, 22 Sep 2011; <named-content xmlns:xlink="http://www.w3.org/1999/xlink" content-type="dwc:institutional_code" xlink:type="simple">FAKU</named-content> 135639, 2, 53.2–86.0 mm <abbrev xmlns:xlink="http://www.w3.org/1999/xlink" xlink:title="standard length" id="ABBRID0EMWBI" xlink:type="simple">SL</abbrev>, 23 Aug 2010; <named-content xmlns:xlink="http://www.w3.org/1999/xlink" content-type="dwc:institutional_code" xlink:type="simple">FAKU</named-content> 135640, 135644, 2, 76.2–86.8 mm <abbrev xmlns:xlink="http://www.w3.org/1999/xlink" xlink:title="standard length" id="ABBRID0EYWBI" xlink:type="simple">SL</abbrev>, 29 Jul 2011; <named-content xmlns:xlink="http://www.w3.org/1999/xlink" content-type="dwc:institutional_code" xlink:type="simple">FAKU</named-content> 135641, 1, 61.4 mm <abbrev xmlns:xlink="http://www.w3.org/1999/xlink" xlink:title="standard length" id="ABBRID0EEXBI" xlink:type="simple">SL</abbrev>, 20 Aug 2008; <named-content xmlns:xlink="http://www.w3.org/1999/xlink" content-type="dwc:institutional_code" xlink:type="simple">FAKU</named-content> 135642, 1, 57.4 mm <abbrev xmlns:xlink="http://www.w3.org/1999/xlink" xlink:title="standard length" id="ABBRID0EQXBI" xlink:type="simple">SL</abbrev>, 6 Sep 2008; Maizuru Bay, Maizuru, Kyoto, Y. Kai. <named-content xmlns:xlink="http://www.w3.org/1999/xlink" content-type="dwc:institutional_code" xlink:type="simple">FAKU</named-content> 136087, 1, 76.1 mm <abbrev xmlns:xlink="http://www.w3.org/1999/xlink" xlink:title="standard length" id="ABBRID0E3XBI" xlink:type="simple">SL</abbrev>, Tsuruga, Fukui, 28 Jun 2014. <named-content xmlns:xlink="http://www.w3.org/1999/xlink" content-type="dwc:institutional_code" xlink:type="simple">FAKU</named-content> 136119, 1, 59.2 mm <abbrev xmlns:xlink="http://www.w3.org/1999/xlink" xlink:title="standard length" id="ABBRID0EIYBI" xlink:type="simple">SL</abbrev>, Kamai, Kyotango, Kyoto, 19 Jul 2014, F. Tashiro. <abbrev xmlns:xlink="http://www.w3.org/1999/xlink" content-type="institution" xlink:title="Kanagawa Prefectural Museum of Natural History" id="ABBRID0EMYBI" xlink:type="simple">KPM</abbrev>-NI 1615, 1, 91.6 mm <abbrev xmlns:xlink="http://www.w3.org/1999/xlink" xlink:title="standard length" id="ABBRID0ERYBI" xlink:type="simple">SL</abbrev>, Aug 1933. <abbrev xmlns:xlink="http://www.w3.org/1999/xlink" content-type="institution" xlink:title="Kanagawa Prefectural Museum of Natural History" id="ABBRID0EVYBI" xlink:type="simple">KPM</abbrev>-NI 6770, 1, 57.9 mm <abbrev xmlns:xlink="http://www.w3.org/1999/xlink" xlink:title="standard length" id="ABBRID0E1YBI" xlink:type="simple">SL</abbrev>, Azo, Tsuruga, Fukui, depth 5 m, 13 Aug 1999, T. Nomura. <abbrev xmlns:xlink="http://www.w3.org/1999/xlink" content-type="institution" xlink:title="Kanagawa Prefectural Museum of Natural History" id="ABBRID0E5YBI" xlink:type="simple">KPM</abbrev>-NI 24769, 1, female, 83.3 mm <abbrev xmlns:xlink="http://www.w3.org/1999/xlink" xlink:title="standard length" id="ABBRID0EDZBI" xlink:type="simple">SL</abbrev>, <!--PageBreak-->Akita, H. Sugiyama. <abbrev xmlns:xlink="http://www.w3.org/1999/xlink" content-type="institution" xlink:title="Kanagawa Prefectural Museum of Natural History" id="ABBRID0EJZBI" xlink:type="simple">KPM</abbrev>-NI 31204, 1, 47.5 mm <abbrev xmlns:xlink="http://www.w3.org/1999/xlink" xlink:title="standard length" id="ABBRID0EOZBI" xlink:type="simple">SL</abbrev>, Takahama-cho, Ooi, Fukui, 2 Oct 2012, M. Mune. <abbrev xmlns:xlink="http://www.w3.org/1999/xlink" content-type="institution" xlink:title="Kanagawa Prefectural Museum of Natural History" id="ABBRID0ESZBI" xlink:type="simple">KPM</abbrev>-NI 31620, 1, 72.7 mm <abbrev xmlns:xlink="http://www.w3.org/1999/xlink" xlink:title="standard length" id="ABBRID0EXZBI" xlink:type="simple">SL</abbrev>, 27 Feb 2013; <abbrev xmlns:xlink="http://www.w3.org/1999/xlink" content-type="institution" xlink:title="Kanagawa Prefectural Museum of Natural History" id="ABBRID0E2ZBI" xlink:type="simple">KPM</abbrev>-NI 31707, 1, 60.6 mm <abbrev xmlns:xlink="http://www.w3.org/1999/xlink" xlink:title="standard length" id="ABBRID0EA1BI" xlink:type="simple">SL</abbrev>, 11 Mar 2013; Ogurui, Takahama-cho, Ooi, Fukui, depth 7 m, M. Mune. <abbrev xmlns:xlink="http://www.w3.org/1999/xlink" content-type="institution" xlink:title="Kanagawa Prefectural Museum of Natural History" id="ABBRID0EE1BI" xlink:type="simple">KPM</abbrev>-NI 31880–31883, 4, 76.6–85.5 mm <abbrev xmlns:xlink="http://www.w3.org/1999/xlink" xlink:title="standard length" id="ABBRID0EJ1BI" xlink:type="simple">SL</abbrev>, depth 0–2 m, 7 May 2013; <abbrev xmlns:xlink="http://www.w3.org/1999/xlink" content-type="institution" xlink:title="Kanagawa Prefectural Museum of Natural History" id="ABBRID0EN1BI" xlink:type="simple">KPM</abbrev>-NI 36111–36112, 2, 77.1–78.6 mm <abbrev xmlns:xlink="http://www.w3.org/1999/xlink" xlink:title="standard length" id="ABBRID0ES1BI" xlink:type="simple">SL</abbrev>, depth 1–3 m, 28 Apr 2014; Agurizaki Point, Ooshima, Ooi-cho, Ooi-gun, Fukui, M. Mune. <abbrev xmlns:xlink="http://www.w3.org/1999/xlink" content-type="institution" xlink:title="Kanagawa Prefectural Museum of Natural History" id="ABBRID0EW1BI" xlink:type="simple">KPM</abbrev>-NI 35122–35123, 2, 46.3–46.8 mm <abbrev xmlns:xlink="http://www.w3.org/1999/xlink" xlink:title="standard length" id="ABBRID0E21BI" xlink:type="simple">SL</abbrev>, Tanoura, Takahama, Ooi-cho, Ooi, Fukui, depth 0–1 m, 3 Jul 2013, M. Mune. <abbrev xmlns:xlink="http://www.w3.org/1999/xlink" content-type="institution" xlink:title="Kanagawa Prefectural Museum of Natural History" id="ABBRID0E61BI" xlink:type="simple">KPM</abbrev>-NI 35291–35297, 7, 54.5–74.9 mm <abbrev xmlns:xlink="http://www.w3.org/1999/xlink" xlink:title="standard length" id="ABBRID0EE2BI" xlink:type="simple">SL</abbrev>, Koda Fishing Port, Notojimakouda-machi, Notojima Island, Nanao, Ishikawa, depth 1–3 m, 2013, H. Masaki. <named-content xmlns:xlink="http://www.w3.org/1999/xlink" content-type="dwc:institutional_code" xlink:type="simple">KAUM</named-content>-I 12745, 1, 100.5 mm <abbrev xmlns:xlink="http://www.w3.org/1999/xlink" xlink:title="standard length" id="ABBRID0EQ2BI" xlink:type="simple">SL</abbrev>, 12 Oct 2007, depth 5 m, kept in Kagoshima Aquarium and dead on 8 Dec 2008; <named-content xmlns:xlink="http://www.w3.org/1999/xlink" content-type="dwc:institutional_code" xlink:type="simple">KAUM</named-content>-I 12746, 1, 96.9 mm <abbrev xmlns:xlink="http://www.w3.org/1999/xlink" xlink:title="standard length" id="ABBRID0E32BI" xlink:type="simple">SL</abbrev>, 13 Feb 2008, kept in Kagoshima Aquarium and dead on 4 Aug 2008; off Nagashima Station, Faculty of Fisheries, Kagoshima University, Usui, Azuma, Izumi, Kagoshima, M. Yamada. <named-content xmlns:xlink="http://www.w3.org/1999/xlink" content-type="dwc:institutional_code" xlink:type="simple">KAUM</named-content>-I 19885, 1, male, 99.0 mm <abbrev xmlns:xlink="http://www.w3.org/1999/xlink" xlink:title="standard length" id="ABBRID0EI3BI" xlink:type="simple">SL</abbrev>, off Nagashima Station, Faculty of Fisheries, Kagoshima University, Usui, Azuma, Izumi, Kagoshima, <named-content xmlns:xlink="http://www.w3.org/1999/xlink" content-type="dwc:verbatimCoordinates" xlink:type="simple"><named-content content-type="geo-json" specific-use="{&#34;type&#34;:&#34;Point&#34;,&#34;coordinates&#34;:[130.175278,32.222778]}" id="NCID0EP3BI" xlink:type="simple">32°13'22"N; 130°10'31"E</named-content></named-content>, 13 Feb 2008, Kagoshima Aquarium, hand net, kept in Kagoshima Aquarium and dead on 30 Apr 2007.</p></tp:treatment-sec><tp:treatment-sec sec-type="diagnosis" id="SECID0ET3BI"><title>Diagnosis.</title><p>A species of <italic><tp:taxon-name><tp:taxon-name-part taxon-name-part-type="genus" reg="Hippocampus">Hippocampus</tp:taxon-name-part></tp:taxon-name></italic> having a bony body; double gill openings; R 10 + 35–38, mode 10 + 36 (holotype: 10 + 36); coronet moderately high and turned back on top; <abbrev xmlns:xlink="http://www.w3.org/1999/xlink" xlink:title="number of tips on corona flat" id="ABBRID0EA4BI" xlink:type="simple">CoT</abbrev> 4; <abbrev xmlns:xlink="http://www.w3.org/1999/xlink" xlink:title="coronet height from gill opening to the median groove on corona" id="ABBRID0EE4BI" xlink:type="simple">CHGO</abbrev> 22.7–41.6 % <abbrev xmlns:xlink="http://www.w3.org/1999/xlink" xlink:title="head length" id="ABBRID0EI4BI" xlink:type="simple">HL</abbrev>; <abbrev xmlns:xlink="http://www.w3.org/1999/xlink" xlink:title="coronet height from mid-point of cleithral ring to the median groove on corona" id="ABBRID0EM4BI" xlink:type="simple">CHMC</abbrev> 34.1–54.9 % <abbrev xmlns:xlink="http://www.w3.org/1999/xlink" xlink:title="head length" id="ABBRID0EQ4BI" xlink:type="simple">HL</abbrev>; a <abbrev xmlns:xlink="http://www.w3.org/1999/xlink" xlink:title="wing-tip spine" id="ABBRID0EU4BI" xlink:type="simple">WS</abbrev> on the dorsal fin base.</p></tp:treatment-sec><tp:treatment-sec sec-type="description" id="SECID0EY4BI"><title>Description.</title><p>Head and trunk folded at approximately right angle; snout elongated and fused; pelvic and caudal fins absent; prehensile tail; <abbrev xmlns:xlink="http://www.w3.org/1999/xlink" xlink:title="dorsal fin rays" id="ABBRID0E54BI" xlink:type="simple">D</abbrev> 11–14, mode 13 (holotype: 14); <abbrev xmlns:xlink="http://www.w3.org/1999/xlink" xlink:title="anal fin rays" id="ABBRID0EC5BI" xlink:type="simple">A</abbrev> 4; <abbrev xmlns:xlink="http://www.w3.org/1999/xlink" xlink:title="pectoral fin rays" id="ABBRID0EG5BI" xlink:type="simple">P</abbrev> 10–13, mode 12 (holotype: 13); <abbrev xmlns:xlink="http://www.w3.org/1999/xlink" xlink:title="dorsal fin rays" id="ABBRID0EK5BI" xlink:type="simple">D</abbrev> always greater than or equal to <abbrev xmlns:xlink="http://www.w3.org/1999/xlink" xlink:title="pectoral fin rays" id="ABBRID0EO5BI" xlink:type="simple">P</abbrev>; <abbrev xmlns:xlink="http://www.w3.org/1999/xlink" xlink:title="cheek spine below the operculum" id="ABBRID0ES5BI" xlink:type="simple">CS</abbrev> 1; <abbrev xmlns:xlink="http://www.w3.org/1999/xlink" xlink:title="eye spine above the eye" id="ABBRID0EW5BI" xlink:type="simple">ES</abbrev> 1–2 (in <abbrev xmlns:xlink="http://www.w3.org/1999/xlink" xlink:title="eye spine above the eye" id="ABBRID0E15BI" xlink:type="simple">ES</abbrev> 2, anterior <abbrev xmlns:xlink="http://www.w3.org/1999/xlink" xlink:title="eye spine above the eye" id="ABBRID0E55BI" xlink:type="simple">ES</abbrev> smaller than posterior <abbrev xmlns:xlink="http://www.w3.org/1999/xlink" xlink:title="eye spine above the eye" id="ABBRID0EC6BI" xlink:type="simple">ES</abbrev>), mode 1 (holotype: 2); <abbrev xmlns:xlink="http://www.w3.org/1999/xlink" xlink:title="snout length" id="ABBRID0EG6BI" xlink:type="simple">SnL</abbrev> 28.8–49.0 % <abbrev xmlns:xlink="http://www.w3.org/1999/xlink" xlink:title="head length" id="ABBRID0EK6BI" xlink:type="simple">HL</abbrev>; <abbrev xmlns:xlink="http://www.w3.org/1999/xlink" xlink:title="eye diameter" id="ABBRID0EO6BI" xlink:type="simple">ED</abbrev> 27.1–68.9 % <abbrev xmlns:xlink="http://www.w3.org/1999/xlink" xlink:title="snout length" id="ABBRID0ES6BI" xlink:type="simple">SnL</abbrev>; <abbrev xmlns:xlink="http://www.w3.org/1999/xlink" xlink:title="head length" id="ABBRID0EW6BI" xlink:type="simple">HL</abbrev> 57.3–88.7 % <abbrev xmlns:xlink="http://www.w3.org/1999/xlink" xlink:title="trunk length" id="ABBRID0E16BI" xlink:type="simple">TrL</abbrev>; <abbrev xmlns:xlink="http://www.w3.org/1999/xlink" xlink:title="trunk length" id="ABBRID0E56BI" xlink:type="simple">TrL</abbrev> 37.4–57.2 % <abbrev xmlns:xlink="http://www.w3.org/1999/xlink" xlink:title="tail length" id="ABBRID0ECACI" xlink:type="simple">TaL</abbrev>; often flat and smooth skin covering armor-plated body; coronet turned back on top; <abbrev xmlns:xlink="http://www.w3.org/1999/xlink" xlink:title="number of tips on corona flat" id="ABBRID0EGACI" xlink:type="simple">CoT</abbrev> 4 arising from degenerative <abbrev xmlns:xlink="http://www.w3.org/1999/xlink" xlink:title="posterior coronet spine" id="ABBRID0EKACI" xlink:type="simple">PCS</abbrev> (5<sup>th</sup> coronet tip); <abbrev xmlns:xlink="http://www.w3.org/1999/xlink" xlink:title="wing-tip spine" id="ABBRID0EQACI" xlink:type="simple">WS</abbrev> two fused spines (lower spine more developed than upper spine, recurved; occasionally, upper spine stands out giving appearance of two dorsal fin base spines); dorsal and lateral spines at 1<sup>st</sup>, 4<sup>th</sup>, 7<sup>th</sup>, and 10<sup>th</sup> <abbrev xmlns:xlink="http://www.w3.org/1999/xlink" xlink:title="trunk rings" id="ABBRID0E3ACI" xlink:type="simple">TrR</abbrev> more prominent than on other TrRs, except for lateral spines on 10<sup>th</sup> <abbrev xmlns:xlink="http://www.w3.org/1999/xlink" xlink:title="trunk rings" id="ABBRID0ECBCI" xlink:type="simple">TrR</abbrev> (occasionally none or degenerative spine); Several skin filaments on body, <abbrev xmlns:xlink="http://www.w3.org/1999/xlink" xlink:title="anterior coronet spine" id="ABBRID0EGBCI" xlink:type="simple">ACS</abbrev>, and prominent dorsal and lateral spines on 1<sup>st</sup>, 4<sup>th</sup>, and 7<sup>th</sup> <abbrev xmlns:xlink="http://www.w3.org/1999/xlink" xlink:title="trunk rings" id="ABBRID0EQBCI" xlink:type="simple">TrR</abbrev>; Several colors when fresh: black, white, orange, yellow, magenta, claret, brown, grey with black, red, or white stripe, and frostlike whitish or grey striations along prominent <abbrev xmlns:xlink="http://www.w3.org/1999/xlink" xlink:title="trunk rings" id="ABBRID0EUBCI" xlink:type="simple">TrR</abbrev> and <abbrev xmlns:xlink="http://www.w3.org/1999/xlink" xlink:title="tail rings" id="ABBRID0EYBCI" xlink:type="simple">TaR</abbrev>; whitish radial blotches from iris to surrounding eye often present; semicircular band on dorsal fin occasionally present; when fixed in alcohol, specimens become black, white, brown, and grey; blunt (or absent) body spine; no particular sexual dimorphism except for male brood pouch. Minimum size at sexual maturity, 53.9 mm <abbrev xmlns:xlink="http://www.w3.org/1999/xlink" xlink:title="standard length" id="ABBRID0E3BCI" xlink:type="simple">SL</abbrev> in males.</p></tp:treatment-sec><tp:treatment-sec sec-type="distribution" id="SECID0EACCI"><title>Distribution.</title><p>Korea: southern and southeastern coasts of the Korean Peninsula (from Soan Island to Ulsan); Japan: western coast of Kyushu (western Kagoshima Prefecture), northwestern coast of Honshu (from Kyoto Prefecture to Akita Prefecture) <!--PageBreak-->(Fig. <xref ref-type="fig" rid="F1">1</xref>). Lives in floating <italic><tp:taxon-name><tp:taxon-name-part taxon-name-part-type="genus" reg="Sargassum">Sargassum</tp:taxon-name-part></tp:taxon-name></italic> and weeds on shallow soft bottom habitats from 0–18 m depth (e.g. <xref ref-type="bibr" rid="B32">Kim et al. 2016</xref>).</p></tp:treatment-sec><tp:treatment-sec sec-type="etymology" id="SECID0EXCCI"><title>Etymology.</title><p>The Korean word <italic>Haema</italic> means ‘seahorse’, which connotes ‘representative’ and ‘common’. Thus, the scientific and Korean names <italic>Haema</italic> were chosen to indicate that this seahorse is the one most commonly found in Korea. The Japanese name <italic>Himetatsu</italic> means ‘princess seahorse’ or ‘dwarf seahorse’, and refers to its lower coronet and smaller body compared to <italic><tp:taxon-name><tp:taxon-name-part taxon-name-part-type="genus" reg="Hippocampus">H.</tp:taxon-name-part> <tp:taxon-name-part taxon-name-part-type="species" reg="coronatus">coronatus</tp:taxon-name-part></tp:taxon-name></italic>.</p></tp:treatment-sec><tp:treatment-sec sec-type="remarks" id="SECID0EODCI"><title>Remarks.</title><p>
            <xref ref-type="bibr" rid="B67">Temminck and Schlegel (1850)</xref> described the extremely high coronet as follows: coronet height (<abbrev xmlns:xlink="http://www.w3.org/1999/xlink" xlink:title="coronet height from gill opening to the median groove on corona" id="ABBRID0EYDCI" xlink:type="simple">CHGO</abbrev>, based on the inquiry of type specimens and on <xref ref-type="bibr" rid="B23">Jordan and Snyder [1901]</xref>’s description) of <italic><tp:taxon-name><tp:taxon-name-part taxon-name-part-type="genus" reg="Hippocampus">H.</tp:taxon-name-part> <tp:taxon-name-part taxon-name-part-type="species" reg="coronatus">coronatus</tp:taxon-name-part></tp:taxon-name></italic> is identical to its <abbrev xmlns:xlink="http://www.w3.org/1999/xlink" xlink:title="snout length" id="ABBRID0ELECI" xlink:type="simple">SnL</abbrev>, 1/5 shorter than remaining <abbrev xmlns:xlink="http://www.w3.org/1999/xlink" xlink:title="head length" id="ABBRID0EPECI" xlink:type="simple">HL</abbrev> (i.e., 4/9 of <abbrev xmlns:xlink="http://www.w3.org/1999/xlink" xlink:title="head length" id="ABBRID0ETECI" xlink:type="simple">HL</abbrev>). All <italic><tp:taxon-name><tp:taxon-name-part taxon-name-part-type="genus" reg="Hippocampus">H.</tp:taxon-name-part> <tp:taxon-name-part taxon-name-part-type="species" reg="haema">haema</tp:taxon-name-part></tp:taxon-name></italic> specimens present a moderately high coronet (<abbrev xmlns:xlink="http://www.w3.org/1999/xlink" xlink:title="coronet height from gill opening to the median groove on corona" id="ABBRID0ECFCI" xlink:type="simple">CHGO</abbrev> 22.7–41.6 % <abbrev xmlns:xlink="http://www.w3.org/1999/xlink" xlink:title="head length" id="ABBRID0EGFCI" xlink:type="simple">HL</abbrev> and <abbrev xmlns:xlink="http://www.w3.org/1999/xlink" xlink:title="coronet height from mid-point of cleithral ring to the median groove on corona" id="ABBRID0EKFCI" xlink:type="simple">CHMC</abbrev> 34.1–54.9 % <abbrev xmlns:xlink="http://www.w3.org/1999/xlink" xlink:title="head length" id="ABBRID0EOFCI" xlink:type="simple">HL</abbrev>) when compared to <italic><tp:taxon-name><tp:taxon-name-part taxon-name-part-type="genus" reg="Hippocampus">H.</tp:taxon-name-part> <tp:taxon-name-part taxon-name-part-type="species" reg="coronatus">coronatus</tp:taxon-name-part></tp:taxon-name></italic> (extremely high coronet, <abbrev xmlns:xlink="http://www.w3.org/1999/xlink" xlink:title="coronet height from gill opening to the median groove on corona" id="ABBRID0E4FCI" xlink:type="simple">CHGO</abbrev> 43.0–60.1 % <abbrev xmlns:xlink="http://www.w3.org/1999/xlink" xlink:title="head length" id="ABBRID0EBGCI" xlink:type="simple">HL</abbrev> and <abbrev xmlns:xlink="http://www.w3.org/1999/xlink" xlink:title="coronet height from mid-point of cleithral ring to the median groove on corona" id="ABBRID0EFGCI" xlink:type="simple">CHMC</abbrev> 55.7–79.0 % <abbrev xmlns:xlink="http://www.w3.org/1999/xlink" xlink:title="head length" id="ABBRID0EJGCI" xlink:type="simple">HL</abbrev>). Our <italic><tp:taxon-name><tp:taxon-name-part taxon-name-part-type="genus" reg="Hippocampus">H.</tp:taxon-name-part> <tp:taxon-name-part taxon-name-part-type="species" reg="sindonis">sindonis</tp:taxon-name-part></tp:taxon-name></italic> specimens (including the holotype, <named-content xmlns:xlink="http://www.w3.org/1999/xlink" content-type="dwc:institutional_code" xlink:type="simple">USNM</named-content> 49730) differ from <italic><tp:taxon-name><tp:taxon-name-part taxon-name-part-type="genus" reg="Hippocampus">H.</tp:taxon-name-part> <tp:taxon-name-part taxon-name-part-type="species" reg="haema">haema</tp:taxon-name-part></tp:taxon-name></italic> in their 5 <abbrev xmlns:xlink="http://www.w3.org/1999/xlink" xlink:title="number of tips on corona flat" id="ABBRID0ELHCI" xlink:type="simple">CoT</abbrev> and blunt or truncated <abbrev xmlns:xlink="http://www.w3.org/1999/xlink" xlink:title="last TrR dorsal spine" id="ABBRID0EPHCI" xlink:type="simple">LTrDS</abbrev> (vs. <abbrev xmlns:xlink="http://www.w3.org/1999/xlink" xlink:title="number of tips on corona flat" id="ABBRID0ETHCI" xlink:type="simple">CoT</abbrev> 4 and <abbrev xmlns:xlink="http://www.w3.org/1999/xlink" xlink:title="wing-tip spine" id="ABBRID0EXHCI" xlink:type="simple">WS</abbrev> [recurved <abbrev xmlns:xlink="http://www.w3.org/1999/xlink" xlink:title="last TrR dorsal spine" id="ABBRID0E2HCI" xlink:type="simple">LTrDS</abbrev>] in <italic><tp:taxon-name><tp:taxon-name-part taxon-name-part-type="genus" reg="Hippocampus">H.</tp:taxon-name-part> <tp:taxon-name-part taxon-name-part-type="species" reg="haema">haema</tp:taxon-name-part></tp:taxon-name></italic>) (Fig. <xref ref-type="fig" rid="F6">6</xref>). The genetic distance between <italic><tp:taxon-name><tp:taxon-name-part taxon-name-part-type="genus" reg="Hippocampus">H.</tp:taxon-name-part> <tp:taxon-name-part taxon-name-part-type="species" reg="haema">haema</tp:taxon-name-part></tp:taxon-name></italic> and <italic><tp:taxon-name><tp:taxon-name-part taxon-name-part-type="genus" reg="Hippocampus">H.</tp:taxon-name-part> <tp:taxon-name-part taxon-name-part-type="species" reg="coronatus">coronatus</tp:taxon-name-part></tp:taxon-name></italic> is greater than that between species of the <italic><tp:taxon-name><tp:taxon-name-part taxon-name-part-type="genus" reg="Hippocampus">H.</tp:taxon-name-part> <tp:taxon-name-part taxon-name-part-type="species" reg="kuda">kuda</tp:taxon-name-part></tp:taxon-name></italic> complex (i.e., <italic><tp:taxon-name><tp:taxon-name-part taxon-name-part-type="genus" reg="Hippocampus">H.</tp:taxon-name-part> <tp:taxon-name-part taxon-name-part-type="species" reg="kuda">kuda</tp:taxon-name-part></tp:taxon-name></italic>, <italic><tp:taxon-name><tp:taxon-name-part taxon-name-part-type="genus" reg="Hippocampus">H.</tp:taxon-name-part> <tp:taxon-name-part taxon-name-part-type="species" reg="reidi">reidi</tp:taxon-name-part></tp:taxon-name></italic>, and <italic><tp:taxon-name><tp:taxon-name-part taxon-name-part-type="genus" reg="Hippocampus">H.</tp:taxon-name-part> <tp:taxon-name-part taxon-name-part-type="species" reg="ingens">ingens</tp:taxon-name-part></tp:taxon-name></italic>), supporting specific distinctness (Fig. <xref ref-type="fig" rid="F7">7</xref>; Table <xref ref-type="table" rid="T4">4</xref>).</p><p>Our data also suggest the existence of two subgroups, one from Korea and another from Japan: cyt <italic>b</italic> sequences of <italic><tp:taxon-name><tp:taxon-name-part taxon-name-part-type="genus" reg="Hippocampus">H.</tp:taxon-name-part> <tp:taxon-name-part taxon-name-part-type="species" reg="haema">haema</tp:taxon-name-part></tp:taxon-name></italic> collected in these two areas consistently present two base pairs (bp) differences (0.3%–0.8% genetic distance). Based on molecular results, <italic><tp:taxon-name><tp:taxon-name-part taxon-name-part-type="genus" reg="Hippocampus">H.</tp:taxon-name-part> <tp:taxon-name-part taxon-name-part-type="species" reg="haema">haema</tp:taxon-name-part></tp:taxon-name></italic> is more closely related to <italic><tp:taxon-name><tp:taxon-name-part taxon-name-part-type="genus" reg="Hippocampus">H.</tp:taxon-name-part> <tp:taxon-name-part taxon-name-part-type="species" reg="coronatus">coronatus</tp:taxon-name-part></tp:taxon-name></italic> than to <italic><tp:taxon-name><tp:taxon-name-part taxon-name-part-type="genus" reg="Hippocampus">H.</tp:taxon-name-part> <tp:taxon-name-part taxon-name-part-type="species" reg="sindonis">sindonis</tp:taxon-name-part></tp:taxon-name></italic> (Fig. <xref ref-type="fig" rid="F7">7</xref>; Table <xref ref-type="table" rid="T4">4</xref>), but based on coronet height and on the number of <abbrev xmlns:xlink="http://www.w3.org/1999/xlink" xlink:title="tail rings" id="ABBRID0EQMCI" xlink:type="simple">TaR</abbrev>, except for <abbrev xmlns:xlink="http://www.w3.org/1999/xlink" xlink:title="number of tips on corona flat" id="ABBRID0EUMCI" xlink:type="simple">CoT</abbrev> and <abbrev xmlns:xlink="http://www.w3.org/1999/xlink" xlink:title="wing-tip spine" id="ABBRID0EYMCI" xlink:type="simple">WS</abbrev>, it is more similar to <italic><tp:taxon-name><tp:taxon-name-part taxon-name-part-type="genus" reg="Hippocampus">H.</tp:taxon-name-part> <tp:taxon-name-part taxon-name-part-type="species" reg="sindonis">sindonis</tp:taxon-name-part></tp:taxon-name></italic> (Tables <xref ref-type="table" rid="T2">2</xref> and <xref ref-type="table" rid="T3">3</xref>).</p><p>
            <italic><tp:taxon-name><tp:taxon-name-part taxon-name-part-type="genus" reg="Hippocampus">Hippocampus</tp:taxon-name-part> <tp:taxon-name-part taxon-name-part-type="species" reg="haema">haema</tp:taxon-name-part></tp:taxon-name></italic> was collected off the southern and southeastern coasts of Korea, but we were not able to collect <italic><tp:taxon-name><tp:taxon-name-part taxon-name-part-type="genus" reg="Hippocampus">H.</tp:taxon-name-part> <tp:taxon-name-part taxon-name-part-type="species" reg="haema">haema</tp:taxon-name-part></tp:taxon-name></italic> off the western or northeastern coasts of Korea; only <italic><tp:taxon-name><tp:taxon-name-part taxon-name-part-type="genus" reg="Hippocampus">H.</tp:taxon-name-part> <tp:taxon-name-part taxon-name-part-type="species" reg="mohnikei">mohnikei</tp:taxon-name-part></tp:taxon-name></italic> was collected from all Korean waters. A few studies have reported <italic><tp:taxon-name><tp:taxon-name-part taxon-name-part-type="genus" reg="Hippocampus">H.</tp:taxon-name-part> <tp:taxon-name-part taxon-name-part-type="species" reg="coronatus">coronatus</tp:taxon-name-part></tp:taxon-name></italic> from the western coast of Korea (<xref ref-type="bibr" rid="B36">Lee and Seok 1984</xref>; <xref ref-type="bibr" rid="B19">Hwang 1998</xref>; <xref ref-type="bibr" rid="B20">Hwang et al. 1998</xref>; <xref ref-type="bibr" rid="B21">Hwang et al. 2005</xref>), but these publications are mostly checklists, similar to that of <xref ref-type="bibr" rid="B47">Mori (1928)</xref>, and <italic><tp:taxon-name><tp:taxon-name-part taxon-name-part-type="genus" reg="Hippocampus">H.</tp:taxon-name-part> <tp:taxon-name-part taxon-name-part-type="species" reg="mohnikei">mohnikei</tp:taxon-name-part></tp:taxon-name></italic> is not referred to in written records. Such inconsistency might be the result of misidentifications. The northern boundaries of <italic><tp:taxon-name><tp:taxon-name-part taxon-name-part-type="genus" reg="Hippocampus">H.</tp:taxon-name-part> <tp:taxon-name-part taxon-name-part-type="species" reg="coronatus">coronatus</tp:taxon-name-part></tp:taxon-name></italic> in Korean waters determined in our study are similar to the distributions found by <xref ref-type="bibr" rid="B7">Choi et al. (2002)</xref> and <xref ref-type="bibr" rid="B30">Kim et al. (2005)</xref>, who stated <italic><tp:taxon-name><tp:taxon-name-part taxon-name-part-type="genus" reg="Hippocampus">H.</tp:taxon-name-part> <tp:taxon-name-part taxon-name-part-type="species" reg="coronatus">coronatus</tp:taxon-name-part></tp:taxon-name></italic> was limited to the southern coast of Korea, similarly to <italic><tp:taxon-name><tp:taxon-name-part taxon-name-part-type="genus" reg="Hippocampus">H.</tp:taxon-name-part> <tp:taxon-name-part taxon-name-part-type="species" reg="mohnikei">mohnikei</tp:taxon-name-part></tp:taxon-name></italic>. We found that the habitat of <italic><tp:taxon-name><tp:taxon-name-part taxon-name-part-type="genus" reg="Hippocampus">H.</tp:taxon-name-part> <tp:taxon-name-part taxon-name-part-type="species" reg="haema">haema</tp:taxon-name-part></tp:taxon-name></italic> is affected by the Tsushima Warm Current (<xref ref-type="bibr" rid="B4">Briggs 1995</xref>; <xref ref-type="bibr" rid="B50">Nakabo 2009</xref>; <xref ref-type="bibr" rid="B22">Ishizu et al. 2017</xref>) and, therefore, <italic><tp:taxon-name><tp:taxon-name-part taxon-name-part-type="genus" reg="Hippocampus">H.</tp:taxon-name-part> <tp:taxon-name-part taxon-name-part-type="species" reg="haema">haema</tp:taxon-name-part></tp:taxon-name></italic> might only rarely be found off the western and northeastern coasts of Korea.</p></tp:treatment-sec><tp:treatment-sec><!--Section generated to contain objects referenced in tp:taxon-treatment.--><fig id="F3" position="float" orientation="portrait"><label>Figure 3.</label><caption><p>Specimens within the <italic><tp:taxon-name><tp:taxon-name-part taxon-name-part-type="genus" reg="Hippocampus">Hippocampus</tp:taxon-name-part> <tp:taxon-name-part taxon-name-part-type="species" reg="coronatus">coronatus</tp:taxon-name-part></tp:taxon-name></italic> complex examined in the present study. <bold>A–E</bold> <italic><tp:taxon-name><tp:taxon-name-part taxon-name-part-type="genus" reg="Hippocampus">H.</tp:taxon-name-part> <tp:taxon-name-part taxon-name-part-type="species" reg="haema">haema</tp:taxon-name-part></tp:taxon-name></italic> <bold>A</bold> <abbrev xmlns:xlink="http://www.w3.org/1999/xlink" content-type="institution" xlink:title="Department of Marine Biology, Pukyong National University" id="ABBRID0ER1AG" xlink:type="simple">PKU</abbrev> 9641 (holotype, Busan, Korea) <bold>B</bold> <named-content xmlns:xlink="http://www.w3.org/1999/xlink" content-type="dwc:institutional_code" xlink:type="simple">FAKU</named-content> 135644 (paratype, Maizuru, Japan) <bold>C</bold> <abbrev xmlns:xlink="http://www.w3.org/1999/xlink" content-type="institution" xlink:title="Kanagawa Prefectural Museum of Natural History" id="ABBRID0EC2AG" xlink:type="simple">KPM</abbrev>-NI 24769 (paratype, Akita, Japan) <bold>D</bold> <named-content xmlns:xlink="http://www.w3.org/1999/xlink" content-type="dwc:institutional_code" xlink:type="simple">RMNH</named-content>.PISC.D 1541 (paratype, Japan) <bold>E</bold> <named-content xmlns:xlink="http://www.w3.org/1999/xlink" content-type="dwc:institutional_code" xlink:type="simple">RMNH</named-content>.PISC.D 1542 (paratype, Japan) <bold>F–G</bold> <italic><tp:taxon-name><tp:taxon-name-part taxon-name-part-type="genus" reg="Hippocampus">H.</tp:taxon-name-part> <tp:taxon-name-part taxon-name-part-type="species" reg="coronatus">coronatus</tp:taxon-name-part></tp:taxon-name></italic> <bold>F</bold> <named-content xmlns:xlink="http://www.w3.org/1999/xlink" content-type="dwc:institutional_code" xlink:type="simple">RMNH</named-content>.PISC.D 1543 (lectotype, Japan) <bold>G</bold> <named-content xmlns:xlink="http://www.w3.org/1999/xlink" content-type="dwc:institutional_code" xlink:type="simple">RMNH</named-content>.PISC.D 1544 (paralectotype, Japan) <bold>H–I</bold> <italic><tp:taxon-name><tp:taxon-name-part taxon-name-part-type="genus" reg="Hippocampus">H.</tp:taxon-name-part> <tp:taxon-name-part taxon-name-part-type="species" reg="sindonis">sindonis</tp:taxon-name-part></tp:taxon-name></italic> <bold>H</bold> <named-content xmlns:xlink="http://www.w3.org/1999/xlink" content-type="dwc:institutional_code" xlink:type="simple">RMNH</named-content>.PISC 3924 (Japan) <bold>I</bold> <named-content xmlns:xlink="http://www.w3.org/1999/xlink" content-type="dwc:institutional_code" xlink:type="simple">USNM</named-content> 49730 (holotype, Hamamatsu, Japan).</p></caption><graphic xmlns:xlink="http://www.w3.org/1999/xlink" xlink:href="zookeys-712-113-g003.jpg" position="float" orientation="portrait" xlink:type="simple" id="oo_165502.jpg"/></fig><fig id="F4" position="float" orientation="portrait"><label>Figure 4.</label><caption><p>Coloration of fresh specimens. <bold>A</bold> <italic><tp:taxon-name><tp:taxon-name-part taxon-name-part-type="genus" reg="Hippocampus">Hippocampus</tp:taxon-name-part> <tp:taxon-name-part taxon-name-part-type="species" reg="haema">haema</tp:taxon-name-part></tp:taxon-name></italic> (paratype, <abbrev xmlns:xlink="http://www.w3.org/1999/xlink" content-type="institution" xlink:title="Department of Marine Biology, Pukyong National University" id="ABBRID0EEFBG" xlink:type="simple">PKU</abbrev> 9424) <bold>B</bold> <italic><tp:taxon-name><tp:taxon-name-part taxon-name-part-type="genus" reg="Hippocampus">H.</tp:taxon-name-part> <tp:taxon-name-part taxon-name-part-type="species" reg="coronatus">coronatus</tp:taxon-name-part></tp:taxon-name></italic> (<named-content xmlns:xlink="http://www.w3.org/1999/xlink" content-type="dwc:institutional_code" xlink:type="simple">FAKU</named-content> 137351) <bold>C</bold> <italic><tp:taxon-name><tp:taxon-name-part taxon-name-part-type="genus" reg="Hippocampus">H.</tp:taxon-name-part> <tp:taxon-name-part taxon-name-part-type="species" reg="sindonis">sindonis</tp:taxon-name-part></tp:taxon-name></italic> (<named-content xmlns:xlink="http://www.w3.org/1999/xlink" content-type="dwc:institutional_code" xlink:type="simple">FAKU</named-content> 137339).</p></caption><graphic xmlns:xlink="http://www.w3.org/1999/xlink" xlink:href="zookeys-712-113-g004.jpg" position="float" orientation="portrait" xlink:type="simple" id="oo_165503.jpg"/></fig><fig id="F5" position="float" orientation="portrait"><label>Figure 5.</label><caption><p>X-radiographs of <italic><tp:taxon-name><tp:taxon-name-part taxon-name-part-type="genus" reg="Hippocampus">Hippocampus</tp:taxon-name-part></tp:taxon-name></italic> specimens. <bold>A</bold> <italic><tp:taxon-name><tp:taxon-name-part taxon-name-part-type="genus" reg="Hippocampus">H.</tp:taxon-name-part> <tp:taxon-name-part taxon-name-part-type="species" reg="haema">haema</tp:taxon-name-part></tp:taxon-name></italic> <abbrev xmlns:xlink="http://www.w3.org/1999/xlink" content-type="institution" xlink:title="Department of Marine Biology, Pukyong National University" id="ABBRID0EFXBG" xlink:type="simple">PKU</abbrev> 9641 (holotype) <bold>B</bold> <italic><tp:taxon-name><tp:taxon-name-part taxon-name-part-type="genus" reg="Hippocampus">H.</tp:taxon-name-part> <tp:taxon-name-part taxon-name-part-type="species" reg="haema">haema</tp:taxon-name-part></tp:taxon-name></italic> <named-content xmlns:xlink="http://www.w3.org/1999/xlink" content-type="dwc:institutional_code" xlink:type="simple">NIBR</named-content>-P 5412 (paratype) <bold>C</bold> <italic><tp:taxon-name><tp:taxon-name-part taxon-name-part-type="genus" reg="Hippocampus">H.</tp:taxon-name-part> <tp:taxon-name-part taxon-name-part-type="species" reg="coronatus">coronatus</tp:taxon-name-part></tp:taxon-name></italic> <named-content xmlns:xlink="http://www.w3.org/1999/xlink" content-type="dwc:institutional_code" xlink:type="simple">FAKU</named-content> 137348 <bold>D</bold> <italic><tp:taxon-name><tp:taxon-name-part taxon-name-part-type="genus" reg="Hippocampus">H.</tp:taxon-name-part> <tp:taxon-name-part taxon-name-part-type="species" reg="sindonis">sindonis</tp:taxon-name-part></tp:taxon-name></italic> <named-content xmlns:xlink="http://www.w3.org/1999/xlink" content-type="dwc:institutional_code" xlink:type="simple">FAKU</named-content> 137340 <bold>E</bold> <italic><tp:taxon-name><tp:taxon-name-part taxon-name-part-type="genus" reg="Hippocampus">H.</tp:taxon-name-part> <tp:taxon-name-part taxon-name-part-type="species" reg="sindonis">sindonis</tp:taxon-name-part></tp:taxon-name></italic> <named-content xmlns:xlink="http://www.w3.org/1999/xlink" content-type="dwc:institutional_code" xlink:type="simple">USNM</named-content> 49730 (holotype) <bold>F</bold> <italic><tp:taxon-name><tp:taxon-name-part taxon-name-part-type="genus" reg="Hippocampus">H.</tp:taxon-name-part> <tp:taxon-name-part taxon-name-part-type="species" reg="mohnikei">mohnikei</tp:taxon-name-part></tp:taxon-name></italic> <named-content xmlns:xlink="http://www.w3.org/1999/xlink" content-type="dwc:institutional_code" xlink:type="simple">FAKU</named-content> 135643. a' indicates the anterior coronet spine; 5' indicates the posterior coronet spine (the 5<sup>th</sup> tip on the corona); the first (1) and last (10 or 11) trunk rings are marked.</p></caption><graphic xmlns:xlink="http://www.w3.org/1999/xlink" xlink:href="zookeys-712-113-g005.jpg" position="float" orientation="portrait" xlink:type="simple" id="oo_165504.jpg"/></fig><fig id="F6" position="float" orientation="portrait"><label>Figure 6.</label><caption><p>Distinctive morphological characters among species within the <italic><tp:taxon-name><tp:taxon-name-part taxon-name-part-type="genus" reg="Hippocampus">Hippocampus</tp:taxon-name-part> <tp:taxon-name-part taxon-name-part-type="species" reg="coronatus">coronatus</tp:taxon-name-part></tp:taxon-name></italic> complex. <bold>A–C</bold> Tips on the corona flat <bold>A</bold> <italic><tp:taxon-name><tp:taxon-name-part taxon-name-part-type="genus" reg="Hippocampus">H.</tp:taxon-name-part> <tp:taxon-name-part taxon-name-part-type="species" reg="haema">haema</tp:taxon-name-part></tp:taxon-name></italic> (<abbrev xmlns:xlink="http://www.w3.org/1999/xlink" content-type="institution" xlink:title="Department of Marine Biology, Pukyong National University" id="ABBRID0EXMAI" xlink:type="simple">PKU</abbrev> 9641, holotype) <bold>B</bold> <italic><tp:taxon-name><tp:taxon-name-part taxon-name-part-type="genus" reg="Hippocampus">H.</tp:taxon-name-part> <tp:taxon-name-part taxon-name-part-type="species" reg="coronatus">coronatus</tp:taxon-name-part></tp:taxon-name></italic> (<abbrev xmlns:xlink="http://www.w3.org/1999/xlink" content-type="institution" xlink:title="Kanagawa Prefectural Museum of Natural History" id="ABBRID0EJNAI" xlink:type="simple">KPM</abbrev>-NI 7720) <bold>C</bold> <italic><tp:taxon-name><tp:taxon-name-part taxon-name-part-type="genus" reg="Hippocampus">H.</tp:taxon-name-part> <tp:taxon-name-part taxon-name-part-type="species" reg="sindonis">sindonis</tp:taxon-name-part></tp:taxon-name></italic> (<abbrev xmlns:xlink="http://www.w3.org/1999/xlink" content-type="institution" xlink:title="Kanagawa Prefectural Museum of Natural History" id="ABBRID0E2NAI" xlink:type="simple">KPM</abbrev>-NI 19797). Numbers indicate coronet tips; the 5<sup>th</sup> coronet tip (posterior coronet spine) is indicated in red. The * indicates the appendage growing on the anterior coronet spine, which is a skin filament <bold>D–F</bold> Dorsal fin base spines (red arrows; wing-tip spines in <bold>D</bold> and <bold>E</bold>) <bold>D</bold> <italic><tp:taxon-name><tp:taxon-name-part taxon-name-part-type="genus" reg="Hippocampus">H.</tp:taxon-name-part> <tp:taxon-name-part taxon-name-part-type="species" reg="haema">haema</tp:taxon-name-part></tp:taxon-name></italic> (<abbrev xmlns:xlink="http://www.w3.org/1999/xlink" content-type="institution" xlink:title="Department of Marine Biology, Pukyong National University" id="ABBRID0EVOAI" xlink:type="simple">PKU</abbrev> 9641, holotype) <bold>E</bold> <italic><tp:taxon-name><tp:taxon-name-part taxon-name-part-type="genus" reg="Hippocampus">H.</tp:taxon-name-part> <tp:taxon-name-part taxon-name-part-type="species" reg="coronatus">coronatus</tp:taxon-name-part></tp:taxon-name></italic> (<abbrev xmlns:xlink="http://www.w3.org/1999/xlink" content-type="institution" xlink:title="Kanagawa Prefectural Museum of Natural History" id="ABBRID0EHPAI" xlink:type="simple">KPM</abbrev>-NI 7720) <bold>F</bold> <italic><tp:taxon-name><tp:taxon-name-part taxon-name-part-type="genus" reg="Hippocampus">H.</tp:taxon-name-part> <tp:taxon-name-part taxon-name-part-type="species" reg="sindonis">sindonis</tp:taxon-name-part></tp:taxon-name></italic> (<abbrev xmlns:xlink="http://www.w3.org/1999/xlink" content-type="institution" xlink:title="Kanagawa Prefectural Museum of Natural History" id="ABBRID0EZPAI" xlink:type="simple">KPM</abbrev>-NI 19797).</p></caption><graphic xmlns:xlink="http://www.w3.org/1999/xlink" xlink:href="zookeys-712-113-g006.jpg" position="float" orientation="portrait" xlink:type="simple" id="oo_165505.jpg"/></fig><table-wrap id="T2" position="float" orientation="portrait"><label>Table 2.</label><caption><p>Meristic and morphometric characters assessed in the species comprising the <italic><tp:taxon-name><tp:taxon-name-part taxon-name-part-type="genus" reg="Hippocampus">Hippocampus</tp:taxon-name-part> <tp:taxon-name-part taxon-name-part-type="species" reg="coronatus">coronatus</tp:taxon-name-part></tp:taxon-name></italic> complex.</p></caption><table id="TID0EKHAG" rules="all"><tbody><tr><th rowspan="1" colspan="1"/><th rowspan="1" colspan="1">
                <italic><tp:taxon-name><tp:taxon-name-part taxon-name-part-type="genus" reg="Hippocampus">H.</tp:taxon-name-part> <tp:taxon-name-part taxon-name-part-type="species" reg="haema">haema</tp:taxon-name-part></tp:taxon-name></italic> sp. n.</th><th rowspan="1" colspan="3">
                <italic><tp:taxon-name><tp:taxon-name-part taxon-name-part-type="genus" reg="Hippocampus">H.</tp:taxon-name-part> <tp:taxon-name-part taxon-name-part-type="species" reg="coronatus">coronatus</tp:taxon-name-part></tp:taxon-name></italic>
              </th><th rowspan="1" colspan="4">
                <italic><tp:taxon-name><tp:taxon-name-part taxon-name-part-type="genus" reg="Hippocampus">H.</tp:taxon-name-part> <tp:taxon-name-part taxon-name-part-type="species" reg="sindonis">sindonis</tp:taxon-name-part></tp:taxon-name></italic>
              </th></tr><tr><th rowspan="1" colspan="1"/><th rowspan="1" colspan="1">Present study</th><th rowspan="1" colspan="1">Present study</th><th rowspan="1" colspan="1">
                <xref ref-type="bibr" rid="B67">Temminck and Schlegel (1850)</xref>
              </th><th rowspan="1" colspan="1">
                <xref ref-type="bibr" rid="B23">Jordan and Snyder (1901)</xref>
              </th><th rowspan="1" colspan="1">
                <xref ref-type="bibr" rid="B37">Lourie et al. (1999)</xref>
              </th><th rowspan="1" colspan="1">Present study</th><th rowspan="1" colspan="1">
                <xref ref-type="bibr" rid="B23">Jordan and Snyder (1901)</xref>
              </th><th rowspan="1" colspan="1">
                <xref ref-type="bibr" rid="B37">Lourie et al. (1999)</xref>
              </th></tr><tr><td rowspan="1" colspan="1">N</td><td rowspan="1" colspan="1">140</td><td rowspan="1" colspan="1">28</td><td rowspan="1" colspan="1">5</td><td rowspan="1" colspan="1">–</td><td rowspan="1" colspan="1">7</td><td rowspan="1" colspan="1">14</td><td rowspan="1" colspan="1">1</td><td rowspan="1" colspan="1">6</td></tr><tr><td rowspan="1" colspan="1">
                <abbrev xmlns:xlink="http://www.w3.org/1999/xlink" xlink:title="standard length" id="ABBRID0ECBDI" xlink:type="simple">SL</abbrev> (mm)</td><td rowspan="1" colspan="1">15.9–113.9</td><td rowspan="1" colspan="1">24.1–133.0</td><td rowspan="1" colspan="1">?–127.0</td><td rowspan="1" colspan="1">90.0–115.0</td><td rowspan="1" colspan="1">–</td><td rowspan="1" colspan="1">30.9–108.3</td><td rowspan="1" colspan="1">38.0</td><td rowspan="1" colspan="1">–</td></tr><tr><td rowspan="1" colspan="9">
                <bold>Counts</bold>
              </td></tr><tr><td rowspan="1" colspan="1">
                <abbrev xmlns:xlink="http://www.w3.org/1999/xlink" xlink:title="trunk rings" id="ABBRID0EKCDI" xlink:type="simple">TrR</abbrev>
              </td><td rowspan="1" colspan="1">10</td><td rowspan="1" colspan="1">10</td><td rowspan="1" colspan="1">–</td><td rowspan="1" colspan="1">10</td><td rowspan="1" colspan="1">10</td><td rowspan="1" colspan="1">10</td><td rowspan="1" colspan="1">10</td><td rowspan="1" colspan="1">10</td></tr><tr><td rowspan="1" colspan="1">
                <abbrev xmlns:xlink="http://www.w3.org/1999/xlink" xlink:title="tail rings" id="ABBRID0ELDDI" xlink:type="simple">TaR</abbrev>
              </td><td rowspan="1" colspan="1">35–38 (36)</td><td rowspan="1" colspan="1">37–40 (39)</td><td rowspan="1" colspan="1">–</td><td rowspan="1" colspan="1">38–40</td><td rowspan="1" colspan="1">38–40 (39)</td><td rowspan="1" colspan="1">35–38 (36)</td><td rowspan="1" colspan="1">37</td><td rowspan="1" colspan="1">36–38 (37)</td></tr><tr><td rowspan="1" colspan="1">
                <abbrev xmlns:xlink="http://www.w3.org/1999/xlink" xlink:title="TrR and TaR supporting the dorsal fin" id="ABBRID0EMEDI" xlink:type="simple">DsR</abbrev>
              </td><td rowspan="1" colspan="1">2 + 0, 2 + 1</td><td rowspan="1" colspan="1">2 + 0, 2 + 1</td><td rowspan="1" colspan="1">–</td><td rowspan="1" colspan="1">2 + 1</td><td rowspan="1" colspan="1">2 + 0</td><td rowspan="1" colspan="1">2 + 0, 2 + 1</td><td rowspan="1" colspan="1">2 + 0</td><td rowspan="1" colspan="1">2 + 1</td></tr><tr><td rowspan="1" colspan="1">
                <abbrev xmlns:xlink="http://www.w3.org/1999/xlink" xlink:title="dorsal fin rays" id="ABBRID0ENFDI" xlink:type="simple">D</abbrev>
              </td><td rowspan="1" colspan="1">11–14 (13)</td><td rowspan="1" colspan="1">12–15 (14)</td><td rowspan="1" colspan="1">–</td><td rowspan="1" colspan="1">13–14</td><td rowspan="1" colspan="1">14</td><td rowspan="1" colspan="1">11–15 (12)</td><td rowspan="1" colspan="1">15</td><td rowspan="1" colspan="1">11–15 (12)</td></tr><tr><td rowspan="1" colspan="1">
                <abbrev xmlns:xlink="http://www.w3.org/1999/xlink" xlink:title="anal fin rays" id="ABBRID0EOGDI" xlink:type="simple">A</abbrev>
              </td><td rowspan="1" colspan="1">4</td><td rowspan="1" colspan="1">4</td><td rowspan="1" colspan="1">–</td><td rowspan="1" colspan="1">–</td><td rowspan="1" colspan="1">–</td><td rowspan="1" colspan="1">4</td><td rowspan="1" colspan="1">–</td><td rowspan="1" colspan="1">–</td></tr><tr><td rowspan="1" colspan="1">
                <abbrev xmlns:xlink="http://www.w3.org/1999/xlink" xlink:title="pectoral fin rays" id="ABBRID0EPHDI" xlink:type="simple">P</abbrev>
              </td><td rowspan="1" colspan="1">10–13 (12)</td><td rowspan="1" colspan="1">10–13 (12)</td><td rowspan="1" colspan="1">–</td><td rowspan="1" colspan="1">11</td><td rowspan="1" colspan="1">12</td><td rowspan="1" colspan="1">11–14 (11)</td><td rowspan="1" colspan="1">14</td><td rowspan="1" colspan="1">12–14</td></tr><tr><td rowspan="1" colspan="1">
                <abbrev xmlns:xlink="http://www.w3.org/1999/xlink" xlink:title="cheek spine below the operculum" id="ABBRID0EQIDI" xlink:type="simple">CS</abbrev>
              </td><td rowspan="1" colspan="1">1</td><td rowspan="1" colspan="1">1</td><td rowspan="1" colspan="1">–</td><td rowspan="1" colspan="1">–</td><td rowspan="1" colspan="1">1</td><td rowspan="1" colspan="1">1</td><td rowspan="1" colspan="1">–</td><td rowspan="1" colspan="1">1</td></tr><tr><td rowspan="1" colspan="1">
                <abbrev xmlns:xlink="http://www.w3.org/1999/xlink" xlink:title="eye spine above the eye" id="ABBRID0ERJDI" xlink:type="simple">ES</abbrev>
              </td><td rowspan="1" colspan="1">1–2 (1)</td><td rowspan="1" colspan="1">1</td><td rowspan="1" colspan="1">–</td><td rowspan="1" colspan="1">–</td><td rowspan="1" colspan="1">1</td><td rowspan="1" colspan="1">2</td><td rowspan="1" colspan="1">2</td><td rowspan="1" colspan="1">2</td></tr><tr><td rowspan="1" colspan="1">
                <abbrev xmlns:xlink="http://www.w3.org/1999/xlink" xlink:title="wing-tip spine" id="ABBRID0ESKDI" xlink:type="simple">WS</abbrev>
              </td><td rowspan="1" colspan="1">1</td><td rowspan="1" colspan="1">1</td><td rowspan="1" colspan="1">1</td><td rowspan="1" colspan="1">–</td><td rowspan="1" colspan="1">1</td><td rowspan="1" colspan="1">0</td><td rowspan="1" colspan="1">–</td><td rowspan="1" colspan="1">0</td></tr><tr><td rowspan="1" colspan="1">
                <abbrev xmlns:xlink="http://www.w3.org/1999/xlink" xlink:title="number of tips on corona flat" id="ABBRID0ETLDI" xlink:type="simple">CoT</abbrev>
              </td><td rowspan="1" colspan="1">4</td><td rowspan="1" colspan="1">4</td><td rowspan="1" colspan="1">4</td><td rowspan="1" colspan="1">–</td><td rowspan="1" colspan="1">–</td><td rowspan="1" colspan="1">5</td><td rowspan="1" colspan="1">–</td><td rowspan="1" colspan="1">–</td></tr><tr><td rowspan="1" colspan="9">
                <bold>Measurements</bold>
              </td></tr><tr><td rowspan="1" colspan="9">% <abbrev xmlns:xlink="http://www.w3.org/1999/xlink" xlink:title="head length" id="ABBRID0E2MDI" xlink:type="simple">HL</abbrev></td></tr><tr><td rowspan="1" colspan="1">
                <abbrev xmlns:xlink="http://www.w3.org/1999/xlink" xlink:title="coronet height from gill opening to the median groove on corona" id="ABBRID0EDNDI" xlink:type="simple">CHGO</abbrev>
              </td><td rowspan="1" colspan="1">22.7–41.6 (32.2)</td><td rowspan="1" colspan="1">43.0–60.1 (51.6)</td><td rowspan="1" colspan="1">44.4</td><td rowspan="1" colspan="1">42.9</td><td rowspan="1" colspan="1">–</td><td rowspan="1" colspan="1">26.8–41.0 (33.9)</td><td rowspan="1" colspan="1">35.7</td><td rowspan="1" colspan="1">–</td></tr><tr><td rowspan="1" colspan="1">
                <abbrev xmlns:xlink="http://www.w3.org/1999/xlink" xlink:title="coronet height from mid-point of cleithral ring to the median groove on corona" id="ABBRID0EEODI" xlink:type="simple">CHMC</abbrev>
              </td><td rowspan="1" colspan="1">34.1–54.9 (44.5)</td><td rowspan="1" colspan="1">55.7–79.0 (67.4)</td><td rowspan="1" colspan="1">–</td><td rowspan="1" colspan="1">–</td><td rowspan="1" colspan="1">–</td><td rowspan="1" colspan="1">36.3–55.4 (45.9)</td><td rowspan="1" colspan="1">–</td><td rowspan="1" colspan="1">–</td></tr><tr><td rowspan="1" colspan="1">
                <abbrev xmlns:xlink="http://www.w3.org/1999/xlink" xlink:title="snout length" id="ABBRID0EFPDI" xlink:type="simple">SnL</abbrev>
              </td><td rowspan="1" colspan="1">28.8–49.0 (38.9)</td><td rowspan="1" colspan="1">35.6–44.2 (39.9)</td><td rowspan="1" colspan="1">44.4</td><td rowspan="1" colspan="1">42.9</td><td rowspan="1" colspan="1">40.0–43.4 (41.7)</td><td rowspan="1" colspan="1">28.7–37.2 (33.0)</td><td rowspan="1" colspan="1">35.7</td><td rowspan="1" colspan="1">30.3–35.7 (33.0)</td></tr><tr><td rowspan="1" colspan="9">% <abbrev xmlns:xlink="http://www.w3.org/1999/xlink" xlink:title="snout length" id="ABBRID0EGQDI" xlink:type="simple">SnL</abbrev></td></tr><tr><td rowspan="1" colspan="1">
                <abbrev xmlns:xlink="http://www.w3.org/1999/xlink" xlink:title="eye diameter" id="ABBRID0EOQDI" xlink:type="simple">ED</abbrev>
              </td><td rowspan="1" colspan="1">27.1–68.9 (48.0)</td><td rowspan="1" colspan="1">32.3–62.9 (47.6)</td><td rowspan="1" colspan="1">–</td><td rowspan="1" colspan="1">33.3</td><td rowspan="1" colspan="1">–</td><td rowspan="1" colspan="1">41.5–69.0 (55.3)</td><td rowspan="1" colspan="1">57.1</td><td rowspan="1" colspan="1">–</td></tr><tr><td rowspan="1" colspan="9">% <abbrev xmlns:xlink="http://www.w3.org/1999/xlink" xlink:title="trunk length" id="ABBRID0EPRDI" xlink:type="simple">TrL</abbrev></td></tr><tr><td rowspan="1" colspan="1">
                <abbrev xmlns:xlink="http://www.w3.org/1999/xlink" xlink:title="head length" id="ABBRID0EXRDI" xlink:type="simple">HL</abbrev>
              </td><td rowspan="1" colspan="1">57.3–88.7 (73.0)</td><td rowspan="1" colspan="1">56.6–71.3 (64.0)</td><td rowspan="1" colspan="1">–</td><td rowspan="1" colspan="1">60.0–66.7 (63.4)</td><td rowspan="1" colspan="1">–</td><td rowspan="1" colspan="1">57.2–80.1 (68.7)</td><td rowspan="1" colspan="1">75.0</td><td rowspan="1" colspan="1">–</td></tr><tr><td rowspan="1" colspan="9">% <abbrev xmlns:xlink="http://www.w3.org/1999/xlink" xlink:title="tail length" id="ABBRID0EYSDI" xlink:type="simple">TaL</abbrev></td></tr><tr><td rowspan="1" colspan="1">
                <abbrev xmlns:xlink="http://www.w3.org/1999/xlink" xlink:title="trunk length" id="ABBRID0EATDI" xlink:type="simple">TrL</abbrev>
              </td><td rowspan="1" colspan="1">37.4–57.2 (47.3)</td><td rowspan="1" colspan="1">42.6–64.5 (53.6)</td><td rowspan="1" colspan="1">–</td><td rowspan="1" colspan="1">50.0–71.4 (60.7)</td><td rowspan="1" colspan="1">–</td><td rowspan="1" colspan="1">38.3–52.1 (45.2)</td><td rowspan="1" colspan="1">50.0</td><td rowspan="1" colspan="1">–</td></tr></tbody></table><table-wrap-foot><fn><p>N (number of samples), <abbrev xmlns:xlink="http://www.w3.org/1999/xlink" xlink:title="standard length" id="ABBRID0EAUDI" xlink:type="simple">SL</abbrev> (standard length), <abbrev xmlns:xlink="http://www.w3.org/1999/xlink" xlink:title="trunk rings" id="ABBRID0EEUDI" xlink:type="simple">TrR</abbrev> (trunk rings), <abbrev xmlns:xlink="http://www.w3.org/1999/xlink" xlink:title="tail rings" id="ABBRID0EIUDI" xlink:type="simple">TaR</abbrev> (tail rings), <abbrev xmlns:xlink="http://www.w3.org/1999/xlink" xlink:title="TrR and TaR supporting the dorsal fin" id="ABBRID0EMUDI" xlink:type="simple">DsR</abbrev> (rings supporting dorsal fin), <abbrev xmlns:xlink="http://www.w3.org/1999/xlink" xlink:title="dorsal fin rays" id="ABBRID0EQUDI" xlink:type="simple">D</abbrev> (dorsal fin rays), <abbrev xmlns:xlink="http://www.w3.org/1999/xlink" xlink:title="anal fin rays" id="ABBRID0EUUDI" xlink:type="simple">A</abbrev> (anal fin rays), <abbrev xmlns:xlink="http://www.w3.org/1999/xlink" xlink:title="pectoral fin rays" id="ABBRID0EYUDI" xlink:type="simple">P</abbrev> (pectoral fin rays), <abbrev xmlns:xlink="http://www.w3.org/1999/xlink" xlink:title="cheek spine below the operculum" id="ABBRID0E3UDI" xlink:type="simple">CS</abbrev> (cheek spine), <abbrev xmlns:xlink="http://www.w3.org/1999/xlink" xlink:title="eye spine above the eye" id="ABBRID0EAVDI" xlink:type="simple">ES</abbrev> (eye spine), <abbrev xmlns:xlink="http://www.w3.org/1999/xlink" xlink:title="wing-tip spine" id="ABBRID0EEVDI" xlink:type="simple">WS</abbrev> (wing-tip spine on dorsal fin base), <abbrev xmlns:xlink="http://www.w3.org/1999/xlink" xlink:title="number of tips on corona flat" id="ABBRID0EIVDI" xlink:type="simple">CoT</abbrev> (tips on corona flat), <abbrev xmlns:xlink="http://www.w3.org/1999/xlink" xlink:title="head length" id="ABBRID0EMVDI" xlink:type="simple">HL</abbrev> (head length), <abbrev xmlns:xlink="http://www.w3.org/1999/xlink" xlink:title="coronet height from gill opening to the median groove on corona" id="ABBRID0EQVDI" xlink:type="simple">CHGO</abbrev> (coronet height from gill opening), <abbrev xmlns:xlink="http://www.w3.org/1999/xlink" xlink:title="coronet height from mid-point of cleithral ring to the median groove on corona" id="ABBRID0EUVDI" xlink:type="simple">CHMC</abbrev> (coronet height from mid-point of cleithral ring), <abbrev xmlns:xlink="http://www.w3.org/1999/xlink" xlink:title="snout length" id="ABBRID0EYVDI" xlink:type="simple">SnL</abbrev> (snout length), <abbrev xmlns:xlink="http://www.w3.org/1999/xlink" xlink:title="eye diameter" id="ABBRID0E3VDI" xlink:type="simple">ED</abbrev> (eye diameter), <abbrev xmlns:xlink="http://www.w3.org/1999/xlink" xlink:title="trunk length" id="ABBRID0EAWDI" xlink:type="simple">TrL</abbrev> (trunk length), <abbrev xmlns:xlink="http://www.w3.org/1999/xlink" xlink:title="tail length" id="ABBRID0EEWDI" xlink:type="simple">TaL</abbrev> (tail length). Bracket represents mode in counts and median in measurements</p></fn></table-wrap-foot></table-wrap><table-wrap id="T3" position="float" orientation="portrait"><label>Table 3.</label><caption><p>Frequency distribution of meristic counts among species within the <italic><tp:taxon-name><tp:taxon-name-part taxon-name-part-type="genus" reg="Hippocampus">Hippocampus</tp:taxon-name-part> <tp:taxon-name-part taxon-name-part-type="species" reg="coronatus">coronatus</tp:taxon-name-part></tp:taxon-name></italic> complex. Holotypes and lectotypes are marked by an asterisk.</p></caption><table id="TID0ELDBG" rules="all"><tbody><tr><td rowspan="1" colspan="1"/><td rowspan="1" colspan="7">
                <bold>Tail rings</bold>
              </td></tr><tr><td rowspan="1" colspan="1"/><td rowspan="1" colspan="1">
                <bold>35</bold>
              </td><td rowspan="1" colspan="1">
                <bold>36</bold>
              </td><td rowspan="1" colspan="1">
                <bold>37</bold>
              </td><td rowspan="1" colspan="1">
                <bold>38</bold>
              </td><td rowspan="1" colspan="1">
                <bold>39</bold>
              </td><td rowspan="1" colspan="1">
                <bold>40</bold>
              </td><td rowspan="1" colspan="1">
                <bold><italic>N</italic></bold>
              </td></tr><tr><td rowspan="1" colspan="1">
                <italic><tp:taxon-name><tp:taxon-name-part taxon-name-part-type="genus" reg="Hippocampus">Hippocampus</tp:taxon-name-part> <tp:taxon-name-part taxon-name-part-type="species" reg="haema">haema</tp:taxon-name-part></tp:taxon-name></italic> sp. n.</td><td rowspan="1" colspan="1">17</td><td rowspan="1" colspan="1">53*</td><td rowspan="1" colspan="1">50</td><td rowspan="1" colspan="1">18</td><td rowspan="1" colspan="1"/><td rowspan="1" colspan="1"/><td rowspan="1" colspan="1">138</td></tr><tr><td rowspan="1" colspan="1">
                <italic><tp:taxon-name><tp:taxon-name-part taxon-name-part-type="genus" reg="Hippocampus">H.</tp:taxon-name-part> <tp:taxon-name-part taxon-name-part-type="species" reg="coronatus">coronatus</tp:taxon-name-part></tp:taxon-name></italic>
              </td><td rowspan="1" colspan="1"/><td rowspan="1" colspan="1"/><td rowspan="1" colspan="1">1</td><td rowspan="1" colspan="1">9*</td><td rowspan="1" colspan="1">15</td><td rowspan="1" colspan="1">3</td><td rowspan="1" colspan="1">28</td></tr><tr><td rowspan="1" colspan="1">
                <italic><tp:taxon-name><tp:taxon-name-part taxon-name-part-type="genus" reg="Hippocampus">H.</tp:taxon-name-part> <tp:taxon-name-part taxon-name-part-type="species" reg="sindonis">sindonis</tp:taxon-name-part></tp:taxon-name></italic>
              </td><td rowspan="1" colspan="1">4</td><td rowspan="1" colspan="1">4</td><td rowspan="1" colspan="1">4*</td><td rowspan="1" colspan="1">2</td><td rowspan="1" colspan="1"/><td rowspan="1" colspan="1"/><td rowspan="1" colspan="1">14</td></tr><tr><td rowspan="1" colspan="1"/><td rowspan="1" colspan="7">
                <bold>Dorsal fin rays</bold>
              </td></tr><tr><td rowspan="1" colspan="1"/><td rowspan="1" colspan="1">
                <bold>11</bold>
              </td><td rowspan="1" colspan="1">
                <bold>12</bold>
              </td><td rowspan="1" colspan="1">
                <bold>13</bold>
              </td><td rowspan="1" colspan="1">
                <bold>14</bold>
              </td><td rowspan="1" colspan="1">
                <bold>15</bold>
              </td><td rowspan="1" colspan="1"/><td rowspan="1" colspan="1">
                <bold><italic>N</italic></bold>
              </td></tr><tr><td rowspan="1" colspan="1">
                <italic><tp:taxon-name><tp:taxon-name-part taxon-name-part-type="genus" reg="Hippocampus">H.</tp:taxon-name-part> <tp:taxon-name-part taxon-name-part-type="species" reg="haema">haema</tp:taxon-name-part></tp:taxon-name></italic>
              </td><td rowspan="1" colspan="1">1</td><td rowspan="1" colspan="1">22</td><td rowspan="1" colspan="1">89</td><td rowspan="1" colspan="1">28*</td><td rowspan="1" colspan="1"/><td rowspan="1" colspan="1"/><td rowspan="1" colspan="1">140</td></tr><tr><td rowspan="1" colspan="1">
                <italic><tp:taxon-name><tp:taxon-name-part taxon-name-part-type="genus" reg="Hippocampus">H.</tp:taxon-name-part> <tp:taxon-name-part taxon-name-part-type="species" reg="coronatus">coronatus</tp:taxon-name-part></tp:taxon-name></italic>
              </td><td rowspan="1" colspan="1"/><td rowspan="1" colspan="1">1</td><td rowspan="1" colspan="1">6</td><td rowspan="1" colspan="1">18*</td><td rowspan="1" colspan="1">3</td><td rowspan="1" colspan="1"/><td rowspan="1" colspan="1">28</td></tr><tr><td rowspan="1" colspan="1">
                <italic><tp:taxon-name><tp:taxon-name-part taxon-name-part-type="genus" reg="Hippocampus">H.</tp:taxon-name-part> <tp:taxon-name-part taxon-name-part-type="species" reg="sindonis">sindonis</tp:taxon-name-part></tp:taxon-name></italic>
              </td><td rowspan="1" colspan="1">1</td><td rowspan="1" colspan="1">8</td><td rowspan="1" colspan="1">1</td><td rowspan="1" colspan="1">3</td><td rowspan="1" colspan="1">1*</td><td rowspan="1" colspan="1"/><td rowspan="1" colspan="1">14</td></tr><tr><td rowspan="1" colspan="1"/><td rowspan="1" colspan="7">
                <bold>Pectoral fin rays</bold>
              </td></tr><tr><td rowspan="1" colspan="1"/><td rowspan="1" colspan="1">
                <bold>10</bold>
              </td><td rowspan="1" colspan="1">
                <bold>11</bold>
              </td><td rowspan="1" colspan="1">
                <bold>12</bold>
              </td><td rowspan="1" colspan="1">
                <bold>13</bold>
              </td><td rowspan="1" colspan="1">
                <bold>14</bold>
              </td><td rowspan="1" colspan="1"/><td rowspan="1" colspan="1">
                <bold><italic>N</italic></bold>
              </td></tr><tr><td rowspan="1" colspan="1">
                <italic><tp:taxon-name><tp:taxon-name-part taxon-name-part-type="genus" reg="Hippocampus">H.</tp:taxon-name-part> <tp:taxon-name-part taxon-name-part-type="species" reg="haema">haema</tp:taxon-name-part></tp:taxon-name></italic>
              </td><td rowspan="1" colspan="1">6</td><td rowspan="1" colspan="1">45</td><td rowspan="1" colspan="1">65</td><td rowspan="1" colspan="1">24*</td><td rowspan="1" colspan="1"/><td rowspan="1" colspan="1"/><td rowspan="1" colspan="1">140</td></tr><tr><td rowspan="1" colspan="1">
                <italic><tp:taxon-name><tp:taxon-name-part taxon-name-part-type="genus" reg="Hippocampus">H.</tp:taxon-name-part> <tp:taxon-name-part taxon-name-part-type="species" reg="coronatus">coronatus</tp:taxon-name-part></tp:taxon-name></italic>
              </td><td rowspan="1" colspan="1">2</td><td rowspan="1" colspan="1">4</td><td rowspan="1" colspan="1">18*</td><td rowspan="1" colspan="1">4</td><td rowspan="1" colspan="1"/><td rowspan="1" colspan="1"/><td rowspan="1" colspan="1">28</td></tr><tr><td rowspan="1" colspan="1">
                <italic><tp:taxon-name><tp:taxon-name-part taxon-name-part-type="genus" reg="Hippocampus">H.</tp:taxon-name-part> <tp:taxon-name-part taxon-name-part-type="species" reg="sindonis">sindonis</tp:taxon-name-part></tp:taxon-name></italic>
              </td><td rowspan="1" colspan="1"/><td rowspan="1" colspan="1">7</td><td rowspan="1" colspan="1">5</td><td rowspan="1" colspan="1">1</td><td rowspan="1" colspan="1">1*</td><td rowspan="1" colspan="1"/><td rowspan="1" colspan="1">14</td></tr></tbody></table></table-wrap><fig id="F1" position="float" orientation="portrait"><label>Figure 1.</label><caption><p>Distribution of the species within the <italic><tp:taxon-name><tp:taxon-name-part taxon-name-part-type="genus" reg="Hippocampus">Hippocampus</tp:taxon-name-part> <tp:taxon-name-part taxon-name-part-type="species" reg="coronatus">coronatus</tp:taxon-name-part></tp:taxon-name></italic> complex: <italic><tp:taxon-name><tp:taxon-name-part taxon-name-part-type="genus" reg="Hippocampus">H.</tp:taxon-name-part> <tp:taxon-name-part taxon-name-part-type="species" reg="haema">haema</tp:taxon-name-part></tp:taxon-name></italic> (red circles; the filled red circle indicates the holotype), <italic><tp:taxon-name><tp:taxon-name-part taxon-name-part-type="genus" reg="Hippocampus">H.</tp:taxon-name-part> <tp:taxon-name-part taxon-name-part-type="species" reg="coronatus">coronatus</tp:taxon-name-part></tp:taxon-name></italic> (green triangles), and <italic><tp:taxon-name><tp:taxon-name-part taxon-name-part-type="genus" reg="Hippocampus">H.</tp:taxon-name-part> <tp:taxon-name-part taxon-name-part-type="species" reg="sindonis">sindonis</tp:taxon-name-part></tp:taxon-name></italic> (blue squares; the filled blue square indicates the holotype).</p></caption><graphic xmlns:xlink="http://www.w3.org/1999/xlink" xlink:href="zookeys-712-113-g001.jpg" position="float" orientation="portrait" xlink:type="simple" id="oo_165499.jpg"/></fig><fig id="F7" position="float" orientation="portrait"><label>Figure 7.</label><caption><p>Neighbor-joining tree showing the relationships among species of <italic><tp:taxon-name><tp:taxon-name-part taxon-name-part-type="genus" reg="Hippocampus">Hippocampus</tp:taxon-name-part></tp:taxon-name></italic> based on mtDNA sequences. <bold>A</bold> tree produced using multiple loci (cytochrome <italic>b</italic>, 16S rRNA, and 12S rRNA) as partitions <bold>B</bold> tree produced using 12S rRNA, only. Numbers in branches indicate bootstrap probabilities obtained from 1000 bootstrap replications. Scale bar = genetic distance of 0.02.</p></caption><graphic xmlns:xlink="http://www.w3.org/1999/xlink" xlink:href="zookeys-712-113-g007.jpg" position="float" orientation="portrait" xlink:type="simple" id="oo_165506.jpg"/></fig><table-wrap id="T4" position="float" orientation="portrait"><label>Table 4.</label><caption><p>Pairwise genetic distances between <italic><tp:taxon-name><tp:taxon-name-part taxon-name-part-type="genus" reg="Hippocampus">Hippocampus</tp:taxon-name-part></tp:taxon-name></italic> species and the outgroup <italic><tp:taxon-name><tp:taxon-name-part taxon-name-part-type="genus" reg="Syngnathus">Syngnathus</tp:taxon-name-part> <tp:taxon-name-part taxon-name-part-type="species" reg="schlegeli">schlegeli</tp:taxon-name-part></tp:taxon-name></italic> based on multiple loci (cytochrome <italic>b</italic>, 16S rRNA, and 12S rRNA) and on 12S rRNA only. Asterisks indicate intraspecific pairwise distances calculated from one base pair difference.</p></caption><table id="TID0EQUBG" rules="all"><tbody><tr><th rowspan="1" colspan="1">Multiple loci</th><th rowspan="1" colspan="1">1</th><th rowspan="1" colspan="1">2</th><th rowspan="1" colspan="1">3</th><th rowspan="1" colspan="1">4</th><th rowspan="1" colspan="1">5</th><th rowspan="1" colspan="1">6</th><th rowspan="1" colspan="1">7</th><th rowspan="1" colspan="1">8</th></tr><tr><td rowspan="1" colspan="1">
                <italic><tp:taxon-name><tp:taxon-name-part taxon-name-part-type="genus" reg="Hippocampus">Hippocampus</tp:taxon-name-part> <tp:taxon-name-part taxon-name-part-type="species" reg="haema">haema</tp:taxon-name-part></tp:taxon-name></italic> sp. n. (1)</td><td rowspan="1" colspan="1">0.000–0.004</td><td rowspan="1" colspan="1"/><td rowspan="1" colspan="1"/><td rowspan="1" colspan="1"/><td rowspan="1" colspan="1"/><td rowspan="1" colspan="1"/><td rowspan="1" colspan="1"/><td rowspan="1" colspan="1"/></tr><tr><td rowspan="1" colspan="1">
                <italic><tp:taxon-name><tp:taxon-name-part taxon-name-part-type="genus" reg="Hippocampus">H.</tp:taxon-name-part> <tp:taxon-name-part taxon-name-part-type="species" reg="coronatus">coronatus</tp:taxon-name-part></tp:taxon-name></italic> (2)</td><td rowspan="1" colspan="1">0.025–0.028</td><td rowspan="1" colspan="1">0.000–0.001*</td><td rowspan="1" colspan="1"/><td rowspan="1" colspan="1"/><td rowspan="1" colspan="1"/><td rowspan="1" colspan="1"/><td rowspan="1" colspan="1"/><td rowspan="1" colspan="1"/></tr><tr><td rowspan="1" colspan="1">
                <italic><tp:taxon-name><tp:taxon-name-part taxon-name-part-type="genus" reg="Hippocampus">H.</tp:taxon-name-part> <tp:taxon-name-part taxon-name-part-type="species" reg="sindonis">sindonis</tp:taxon-name-part></tp:taxon-name></italic> (3)</td><td rowspan="1" colspan="1">0.075–0.079</td><td rowspan="1" colspan="1">0.082</td><td rowspan="1" colspan="1">0.000</td><td rowspan="1" colspan="1"/><td rowspan="1" colspan="1"/><td rowspan="1" colspan="1"/><td rowspan="1" colspan="1"/><td rowspan="1" colspan="1"/></tr><tr><td rowspan="1" colspan="1">
                <italic><tp:taxon-name><tp:taxon-name-part taxon-name-part-type="genus" reg="Hippocampus">H.</tp:taxon-name-part> <tp:taxon-name-part taxon-name-part-type="species" reg="mohnikei">mohnikei</tp:taxon-name-part></tp:taxon-name></italic> (4)</td><td rowspan="1" colspan="1">0.104–0.108</td><td rowspan="1" colspan="1">0.114–0.115</td><td rowspan="1" colspan="1">0.121</td><td rowspan="1" colspan="1">–</td><td rowspan="1" colspan="1"/><td rowspan="1" colspan="1"/><td rowspan="1" colspan="1"/><td rowspan="1" colspan="1"/></tr><tr><td rowspan="1" colspan="1">
                <italic><tp:taxon-name><tp:taxon-name-part taxon-name-part-type="genus" reg="Hippocampus">H.</tp:taxon-name-part> <tp:taxon-name-part taxon-name-part-type="species" reg="kuda">kuda</tp:taxon-name-part></tp:taxon-name></italic> (5)</td><td rowspan="1" colspan="1">0.131–0.135</td><td rowspan="1" colspan="1">0.139–0.140</td><td rowspan="1" colspan="1">0.148</td><td rowspan="1" colspan="1">0.110</td><td rowspan="1" colspan="1">–</td><td rowspan="1" colspan="1"/><td rowspan="1" colspan="1"/><td rowspan="1" colspan="1"/></tr><tr><td rowspan="1" colspan="1">
                <italic><tp:taxon-name><tp:taxon-name-part taxon-name-part-type="genus" reg="Hippocampus">H.</tp:taxon-name-part> <tp:taxon-name-part taxon-name-part-type="species" reg="reidi">reidi</tp:taxon-name-part></tp:taxon-name></italic> (6)</td><td rowspan="1" colspan="1">0.134–0.138</td><td rowspan="1" colspan="1">0.143–0.144</td><td rowspan="1" colspan="1">0.153</td><td rowspan="1" colspan="1">0.111</td><td rowspan="1" colspan="1">0.020</td><td rowspan="1" colspan="1">–</td><td rowspan="1" colspan="1"/><td rowspan="1" colspan="1"/></tr><tr><td rowspan="1" colspan="1">
                <italic><tp:taxon-name><tp:taxon-name-part taxon-name-part-type="genus" reg="Hippocampus">H.</tp:taxon-name-part> <tp:taxon-name-part taxon-name-part-type="species" reg="ingens">ingens</tp:taxon-name-part></tp:taxon-name></italic> (7)</td><td rowspan="1" colspan="1">0.131–0.136</td><td rowspan="1" colspan="1">0.139–0.140</td><td rowspan="1" colspan="1">0.151</td><td rowspan="1" colspan="1">0.109</td><td rowspan="1" colspan="1">0.031</td><td rowspan="1" colspan="1">0.028</td><td rowspan="1" colspan="1">–</td><td rowspan="1" colspan="1"/></tr><tr><td rowspan="1" colspan="1">
                <italic><tp:taxon-name><tp:taxon-name-part taxon-name-part-type="genus" reg="Syngnathus">Syngnathus</tp:taxon-name-part> <tp:taxon-name-part taxon-name-part-type="species" reg="schlegeli">schlegeli</tp:taxon-name-part></tp:taxon-name></italic> (8)</td><td rowspan="1" colspan="1">0.241–0.244</td><td rowspan="1" colspan="1">0.247–0.248</td><td rowspan="1" colspan="1">0.251</td><td rowspan="1" colspan="1">0.232</td><td rowspan="1" colspan="1">0.217</td><td rowspan="1" colspan="1">0.219</td><td rowspan="1" colspan="1">0.231</td><td rowspan="1" colspan="1">–</td></tr><tr><td rowspan="1" colspan="1">
                <bold>12S rRNA</bold>
              </td><td rowspan="1" colspan="1">
                <bold>1</bold>
              </td><td rowspan="1" colspan="1">
                <bold>2</bold>
              </td><td rowspan="1" colspan="1">
                <bold>3</bold>
              </td><td rowspan="1" colspan="1">
                <bold>4</bold>
              </td><td rowspan="1" colspan="1">
                <bold>5</bold>
              </td><td rowspan="1" colspan="1">
                <bold>6</bold>
              </td><td rowspan="1" colspan="1">
                <bold>7</bold>
              </td><td rowspan="1" colspan="1">
                <bold>8</bold>
              </td></tr><tr><td rowspan="1" colspan="1">
                <italic><tp:taxon-name><tp:taxon-name-part taxon-name-part-type="genus" reg="Hippocampus">Hippocampus</tp:taxon-name-part> <tp:taxon-name-part taxon-name-part-type="species" reg="haema">haema</tp:taxon-name-part></tp:taxon-name></italic> sp. n. (1)</td><td rowspan="1" colspan="1">0.000</td><td rowspan="1" colspan="1"/><td rowspan="1" colspan="1"/><td rowspan="1" colspan="1"/><td rowspan="1" colspan="1"/><td rowspan="1" colspan="1"/><td rowspan="1" colspan="1"/><td rowspan="1" colspan="1"/></tr><tr><td rowspan="1" colspan="1">
                <italic><tp:taxon-name><tp:taxon-name-part taxon-name-part-type="genus" reg="Hippocampus">H.</tp:taxon-name-part> <tp:taxon-name-part taxon-name-part-type="species" reg="coronatus">coronatus</tp:taxon-name-part></tp:taxon-name></italic> (2)</td><td rowspan="1" colspan="1">0.015</td><td rowspan="1" colspan="1">0.000</td><td rowspan="1" colspan="1"/><td rowspan="1" colspan="1"/><td rowspan="1" colspan="1"/><td rowspan="1" colspan="1"/><td rowspan="1" colspan="1"/><td rowspan="1" colspan="1"/></tr><tr><td rowspan="1" colspan="1">
                <italic><tp:taxon-name><tp:taxon-name-part taxon-name-part-type="genus" reg="Hippocampus">H.</tp:taxon-name-part> <tp:taxon-name-part taxon-name-part-type="species" reg="sindonis">sindonis</tp:taxon-name-part></tp:taxon-name></italic> (3)</td><td rowspan="1" colspan="1">0.042–0.046</td><td rowspan="1" colspan="1">0.042–0.045</td><td rowspan="1" colspan="1">0.000–0.003*</td><td rowspan="1" colspan="1"/><td rowspan="1" colspan="1"/><td rowspan="1" colspan="1"/><td rowspan="1" colspan="1"/><td rowspan="1" colspan="1"/></tr><tr><td rowspan="1" colspan="1">
                <italic><tp:taxon-name><tp:taxon-name-part taxon-name-part-type="genus" reg="Hippocampus">H.</tp:taxon-name-part> <tp:taxon-name-part taxon-name-part-type="species" reg="mohnikei">mohnikei</tp:taxon-name-part></tp:taxon-name></italic> (4)</td><td rowspan="1" colspan="1">0.049–0.052</td><td rowspan="1" colspan="1">0.058</td><td rowspan="1" colspan="1">0.042–0.052</td><td rowspan="1" colspan="1">0.006</td><td rowspan="1" colspan="1"/><td rowspan="1" colspan="1"/><td rowspan="1" colspan="1"/><td rowspan="1" colspan="1"/></tr><tr><td rowspan="1" colspan="1">
                <italic><tp:taxon-name><tp:taxon-name-part taxon-name-part-type="genus" reg="Hippocampus">H.</tp:taxon-name-part> <tp:taxon-name-part taxon-name-part-type="species" reg="kuda">kuda</tp:taxon-name-part></tp:taxon-name></italic> (5)</td><td rowspan="1" colspan="1">0.074</td><td rowspan="1" colspan="1">0.074</td><td rowspan="1" colspan="1">0.055–0.058</td><td rowspan="1" colspan="1">0.039</td><td rowspan="1" colspan="1">–</td><td rowspan="1" colspan="1"/><td rowspan="1" colspan="1"/><td rowspan="1" colspan="1"/></tr><tr><td rowspan="1" colspan="1">
                <italic><tp:taxon-name><tp:taxon-name-part taxon-name-part-type="genus" reg="Hippocampus">H.</tp:taxon-name-part> <tp:taxon-name-part taxon-name-part-type="species" reg="reidi">reidi</tp:taxon-name-part></tp:taxon-name></italic> (6)</td><td rowspan="1" colspan="1">0.074</td><td rowspan="1" colspan="1">0.074</td><td rowspan="1" colspan="1">0.074–0.078</td><td rowspan="1" colspan="1">0.049–0.052</td><td rowspan="1" colspan="1">0.055</td><td rowspan="1" colspan="1">–</td><td rowspan="1" colspan="1"/><td rowspan="1" colspan="1"/></tr><tr><td rowspan="1" colspan="1">
                <italic><tp:taxon-name><tp:taxon-name-part taxon-name-part-type="genus" reg="Hippocampus">H.</tp:taxon-name-part> <tp:taxon-name-part taxon-name-part-type="species" reg="ingens">ingens</tp:taxon-name-part></tp:taxon-name></italic> (7)</td><td rowspan="1" colspan="1">0.068</td><td rowspan="1" colspan="1">0.068</td><td rowspan="1" colspan="1">0.071–0.074</td><td rowspan="1" colspan="1">0.046–0.049</td><td rowspan="1" colspan="1">0.055</td><td rowspan="1" colspan="1">0.009</td><td rowspan="1" colspan="1">–</td><td rowspan="1" colspan="1"/></tr><tr><td rowspan="1" colspan="1">
                <italic><tp:taxon-name><tp:taxon-name-part taxon-name-part-type="genus" reg="Syngnathus">Syngnathus</tp:taxon-name-part> <tp:taxon-name-part taxon-name-part-type="species" reg="schlegeli">schlegeli</tp:taxon-name-part></tp:taxon-name></italic> (8)</td><td rowspan="1" colspan="1">0.216</td><td rowspan="1" colspan="1">0.208</td><td rowspan="1" colspan="1">0.204–0.208</td><td rowspan="1" colspan="1">0.211–0.213</td><td rowspan="1" colspan="1">0.195</td><td rowspan="1" colspan="1">0.180</td><td rowspan="1" colspan="1">0.191</td><td rowspan="1" colspan="1">–</td></tr></tbody></table></table-wrap></tp:treatment-sec><ref-list><ref id="B67"><mixed-citation xmlns:xlink="http://www.w3.org/1999/xlink" xlink:type="simple">
          <person-group><name name-style="western"><surname>Temminck</surname><given-names>CJ</given-names></name><name name-style="western"><surname>Schlegel</surname><given-names>H</given-names></name></person-group> (<year>1850</year>) <article-title><tp:taxon-name><tp:taxon-name-part taxon-name-part-type="class">Pisces</tp:taxon-name-part></tp:taxon-name>.</article-title> In: <person-group><name name-style="western"><surname>von Siebold</surname><given-names>PF</given-names></name></person-group> (<role>Ed.</role>) <issue-title>Fauna Japonica, sive descriptio animalium quae in itinere per Japoniam suscepto annis 1823–30 collegit, notis observationibus et adumbrationibus illustravit P.</issue-title> <source>F. von Siebold. Last part. Apud A. Arnz et socios, Lugduni Batavorum (Leiden)</source>, <fpage>270</fpage>–<lpage>324</lpage>.</mixed-citation></ref><ref id="B23"><mixed-citation xmlns:xlink="http://www.w3.org/1999/xlink" xlink:type="simple">
          <person-group><name name-style="western"><surname>Jordan</surname><given-names>DS</given-names></name><name name-style="western"><surname>Snyder</surname><given-names>JO</given-names></name></person-group> (<year>1901</year>) A review of the hypostomide and lophobranchiate fishes of Japan. Proceedings of the United States National Museum 24: 1–20, 12 pls. <ext-link xlink:type="simple" ext-link-type="doi" xlink:href="10.5479/si.00963801.24-1241.1">https://doi.org/10.5479/si.00963801.24-1241.1</ext-link></mixed-citation></ref><ref id="B37"><mixed-citation xmlns:xlink="http://www.w3.org/1999/xlink" xlink:type="simple">
          <person-group><name name-style="western"><surname>Lourie</surname><given-names>SA</given-names></name><name name-style="western"><surname>Vincent</surname><given-names>ACJ</given-names></name><name name-style="western"><surname>Hall</surname><given-names>HJ</given-names></name></person-group> (<year>1999</year>) Seahorses: an identification guide to the world’s species and their conservation. Project Seahorse, 214 pp.</mixed-citation></ref><ref id="B47"><mixed-citation xmlns:xlink="http://www.w3.org/1999/xlink" xlink:type="simple">
          <person-group><name name-style="western"><surname>Mori</surname><given-names>T</given-names></name></person-group> (<year>1928</year>) <article-title>A catalogue of the fishes of Korea.</article-title> <source>Journal of the Pan-Pacific Research Institution</source> <volume>3</volume>(<issue>3</issue>): <fpage>2</fpage>–<lpage>8</lpage>.</mixed-citation></ref><ref id="B5"><mixed-citation xmlns:xlink="http://www.w3.org/1999/xlink" xlink:type="simple">
          <person-group><name name-style="western"><surname>Boeseman</surname><given-names>M</given-names></name></person-group> (<year>1947</year>) Revision of the fishes collected by Burger and von Siebold in Japan. Zoologische Mededelingen (Leiden) 28: 1–242, 5 pls.</mixed-citation></ref><ref id="B46"><mixed-citation xmlns:xlink="http://www.w3.org/1999/xlink" xlink:type="simple">
          <person-group><name name-style="western"><surname>Mitani</surname><given-names>F</given-names></name></person-group> (<year>1956</year>) <article-title>Notes on the individual variations of form and coloration of seahorses, <italic><tp:taxon-name><tp:taxon-name-part taxon-name-part-type="genus">Hippocampus</tp:taxon-name-part> <tp:taxon-name-part taxon-name-part-type="species">coronatus</tp:taxon-name-part></tp:taxon-name></italic> T. &amp; S..</article-title> <source>The Zoological Society of Japan</source> <volume>65</volume>(<issue>2</issue>): <fpage>66</fpage>–<lpage>73</lpage>. [In Japanese]</mixed-citation></ref><ref id="B10"><mixed-citation xmlns:xlink="http://www.w3.org/1999/xlink" xlink:type="simple">
          <person-group><name name-style="western"><surname>Chyung</surname><given-names>MK</given-names></name></person-group> (<year>1977</year>) <source>The fishes of Korea.</source> <publisher-name>Iljisa</publisher-name>, <publisher-loc>Seoul</publisher-loc>, <size units="page">728 pp</size>. [In Korean]</mixed-citation></ref><ref id="B1"><mixed-citation xmlns:xlink="http://www.w3.org/1999/xlink" xlink:type="simple">
          <person-group><name name-style="western"><surname>Araga</surname><given-names>C</given-names></name></person-group> (<year>1984</year>) Family <tp:taxon-name><tp:taxon-name-part taxon-name-part-type="family">Syngnathidae</tp:taxon-name-part></tp:taxon-name>. In: Masuda H, Amaoka K, Araga C, Uyeno T, Yoshino T (Eds) The fishes of the Japanese Archipelago. Tokai University Press, Tokyo, 84–88 (v. 1), pls. 76–77, 343 (v. 2). [In Japanese]; 85–89 (v. 3). [In English]</mixed-citation></ref><ref id="B58"><mixed-citation xmlns:xlink="http://www.w3.org/1999/xlink" xlink:type="simple">
          <person-group><name name-style="western"><surname>Senou</surname><given-names>H</given-names></name></person-group> (<year>1993</year>) <article-title><tp:taxon-name><tp:taxon-name-part taxon-name-part-type="family">Syngnathidae</tp:taxon-name-part></tp:taxon-name>.</article-title> In: <person-group><name name-style="western"><surname>Nakabo</surname><given-names>T</given-names></name></person-group> (<role>Ed.</role>) <issue-title>Fishes of Japan with pictorial keys to the species.</issue-title> <source>Tokai University Press, Tokyo, 478–489</source>, <fpage>1293</fpage>–<lpage>1295</lpage>. [In Japanese]</mixed-citation></ref><ref id="B28"><mixed-citation xmlns:xlink="http://www.w3.org/1999/xlink" xlink:type="simple">
          <person-group><name name-style="western"><surname>Kim</surname><given-names>IS</given-names></name><name name-style="western"><surname>Lee</surname><given-names>WO</given-names></name></person-group> (<year>1995</year>) <article-title>First record of the seahorse fish, <italic><tp:taxon-name><tp:taxon-name-part taxon-name-part-type="genus">Hippocampus</tp:taxon-name-part> <tp:taxon-name-part taxon-name-part-type="species">trimaculatus</tp:taxon-name-part></tp:taxon-name></italic> (<tp:taxon-name><tp:taxon-name-part taxon-name-part-type="class">Pisces</tp:taxon-name-part></tp:taxon-name>: <tp:taxon-name><tp:taxon-name-part taxon-name-part-type="family">Syngnathidae</tp:taxon-name-part></tp:taxon-name>) from Korea.</article-title> <source>Korean Journal of Zoology</source> <volume>38</volume>(<issue>1</issue>): <fpage>74</fpage>–<lpage>77</lpage>.</mixed-citation></ref><ref id="B52"><mixed-citation xmlns:xlink="http://www.w3.org/1999/xlink" xlink:type="simple">
          <person-group><name name-style="western"><surname>Nakamura</surname><given-names>S</given-names></name></person-group> (<year>1999b</year>) Tatsunootoshigo. In: Glover TA (Ed.) Glover Atlas: Fishes of Southern and Western Japan edited by T. A. Glover during 1912 to 1933. Web electronic publication. Faculty of Fisheries, Nagasaki University and Nagasaki University Library, Nagasaki, no. 125–126. [In Japanese] <ext-link xlink:type="simple" ext-link-type="uri" xlink:href="http://oldphoto.lb.nagasaki-u.ac.jp/GloverAtlas/">http://oldphoto.lb.nagasaki-u.ac.jp/GloverAtlas/</ext-link></mixed-citation></ref><ref id="B59"><mixed-citation xmlns:xlink="http://www.w3.org/1999/xlink" xlink:type="simple">
          <person-group><name name-style="western"><surname>Senou</surname><given-names>H</given-names></name></person-group> (<year>2000</year>) <article-title><tp:taxon-name><tp:taxon-name-part taxon-name-part-type="family">Syngnathidae</tp:taxon-name-part></tp:taxon-name>.</article-title> In: <person-group><name name-style="western"><surname>Nakabo</surname><given-names>T</given-names></name></person-group> (<role>Ed.</role>) <issue-title>Fishes of Japan with pictorial keys to the species, 2nd edn.</issue-title> <source>Tokai University Press, Tokyo, 520–536</source>, <fpage>1509</fpage>–<lpage>1515</lpage>. [In Japanese]</mixed-citation></ref><ref id="B7"><mixed-citation xmlns:xlink="http://www.w3.org/1999/xlink" xlink:type="simple">
          <person-group><name name-style="western"><surname>Choi</surname><given-names>Y</given-names></name><name name-style="western"><surname>Kim</surname><given-names>JH</given-names></name><name name-style="western"><surname>Park</surname><given-names>JY</given-names></name></person-group> (<year>2002</year>) <source>Marine fishes of Korea.</source> <publisher-name>Kyohaksa</publisher-name>, <publisher-loc>Seoul</publisher-loc>, <size units="page">646 pp</size>. [In Korean]</mixed-citation></ref><ref id="B60"><mixed-citation xmlns:xlink="http://www.w3.org/1999/xlink" xlink:type="simple">
          <person-group><name name-style="western"><surname>Senou</surname><given-names>H</given-names></name></person-group> (<year>2002</year>) <article-title><tp:taxon-name><tp:taxon-name-part taxon-name-part-type="family">Syngnathidae</tp:taxon-name-part></tp:taxon-name>.</article-title> In: <person-group><name name-style="western"><surname>Nakabo</surname><given-names>T</given-names></name></person-group> (<role>Ed.</role>) <issue-title>Fishes of Japan with pictorial keys to the species, English edn.</issue-title> <source>Tokai University Press, Tokyo, 520–536</source>, <fpage>1506</fpage>–<lpage>1510</lpage>.</mixed-citation></ref><ref id="B30"><mixed-citation xmlns:xlink="http://www.w3.org/1999/xlink" xlink:type="simple">
          <person-group><name name-style="western"><surname>Kim</surname><given-names>IS</given-names></name><name name-style="western"><surname>Choi</surname><given-names>Y</given-names></name><name name-style="western"><surname>Lee</surname><given-names>CL</given-names></name><name name-style="western"><surname>Lee</surname><given-names>YJ</given-names></name><name name-style="western"><surname>Kim</surname><given-names>BJ</given-names></name><name name-style="western"><surname>Kim</surname><given-names>JH</given-names></name></person-group> (<year>2005</year>) <source>Illustrated book of Korean fishes.</source> <publisher-name>Kyohaksa</publisher-name>, <publisher-loc>Seoul</publisher-loc>, <size units="page">615 pp</size>. [In Korean]</mixed-citation></ref><ref id="B8"><mixed-citation xmlns:xlink="http://www.w3.org/1999/xlink" xlink:type="simple">
          <person-group><name name-style="western"><surname>Choi</surname><given-names>YU</given-names></name><name name-style="western"><surname>Rho</surname><given-names>S</given-names></name><name name-style="western"><surname>Jung</surname><given-names>MM</given-names></name><name name-style="western"><surname>Lee</surname><given-names>YD</given-names></name><name name-style="western"><surname>Noh</surname><given-names>GA</given-names></name></person-group> (<year>2006</year>) <article-title>Parturition and early growth of crowned seahorse, <italic><tp:taxon-name><tp:taxon-name-part taxon-name-part-type="genus">Hippocampus</tp:taxon-name-part> <tp:taxon-name-part taxon-name-part-type="species">coronatus</tp:taxon-name-part></tp:taxon-name></italic> in Korea.</article-title> <source>Korean Journal of Aquaculture</source> <volume>19</volume>(<issue>2</issue>): <fpage>109</fpage>–<lpage>118</lpage>. [In Korean]</mixed-citation></ref><ref id="B69"><mixed-citation xmlns:xlink="http://www.w3.org/1999/xlink" xlink:type="simple">
          <person-group><name name-style="western"><surname>Yoshino</surname><given-names>Y</given-names></name><name name-style="western"><surname>Senou</surname><given-names>H</given-names></name></person-group> (<year>2008</year>) <source>Sea fishes of Japan. Yama-kei Publishers co.</source> <publisher-name>, Ltd.</publisher-name>, <publisher-loc>Tokyo</publisher-loc>, <size units="page">545 pp</size>. [In Japanese]</mixed-citation></ref><ref id="B27"><mixed-citation xmlns:xlink="http://www.w3.org/1999/xlink" xlink:type="simple">
          <person-group><name name-style="western"><surname>Kohno</surname><given-names>H</given-names></name><name name-style="western"><surname>Kanou</surname><given-names>K</given-names></name><name name-style="western"><surname>Yokoo</surname><given-names>T</given-names></name></person-group> (<year>2011</year>) <source>A photographic guide to the fishes in Tokyo bay.</source> <publisher-name>Heibonsha</publisher-name>, <publisher-loc>Tokyo</publisher-loc>, <size units="page">376 pp</size>. [In Japanese]</mixed-citation></ref><ref id="B62"><mixed-citation xmlns:xlink="http://www.w3.org/1999/xlink" xlink:type="simple">
          <person-group><name name-style="western"><surname>Senou</surname><given-names>H</given-names></name></person-group> (<year>2013</year>) <article-title><tp:taxon-name><tp:taxon-name-part taxon-name-part-type="family">Syngnathidae</tp:taxon-name-part></tp:taxon-name>.</article-title> In: <person-group><name name-style="western"><surname>Nakabo</surname><given-names>T</given-names></name></person-group> (<role>Ed.</role>) <issue-title>Fishes of Japan with pictorial keys to the species, 3rd edn.</issue-title> <source>Tokai University Press, Kanagawa, 615–635</source>, <fpage>1909</fpage>–<lpage>1913</lpage>. [In Japanese]</mixed-citation></ref><ref id="B17"><mixed-citation xmlns:xlink="http://www.w3.org/1999/xlink" xlink:type="simple">
          <person-group><name name-style="western"><surname>Han</surname><given-names>SY</given-names></name><name name-style="western"><surname>Lee</surname><given-names>JM</given-names></name><name name-style="western"><surname>Kim</surname><given-names>JK</given-names></name></person-group> (<year>2014</year>) <article-title>New record of the short-tailed pipefish, <italic><tp:taxon-name><tp:taxon-name-part taxon-name-part-type="genus">Microphis</tp:taxon-name-part> <tp:taxon-name-part taxon-name-part-type="species">brachyurus</tp:taxon-name-part> <tp:taxon-name-part taxon-name-part-type="subspecies">brachyurus</tp:taxon-name-part></tp:taxon-name></italic> (<tp:taxon-name><tp:taxon-name-part taxon-name-part-type="subclass">Teleostei</tp:taxon-name-part></tp:taxon-name>: <tp:taxon-name><tp:taxon-name-part taxon-name-part-type="family">Syngnathidae</tp:taxon-name-part></tp:taxon-name>), with a key to the species of the family <tp:taxon-name><tp:taxon-name-part taxon-name-part-type="family">Syngnathidae</tp:taxon-name-part></tp:taxon-name> from Korea.</article-title> <source>Ocean Science Journal</source> <volume>49</volume>(<issue>4</issue>): <fpage>419</fpage>–<lpage>424</lpage>. <ext-link xlink:type="simple" ext-link-type="doi" xlink:href="10.1007/s12601-014-0039-0">https://doi.org/10.1007/s12601-014-0039-0</ext-link></mixed-citation></ref><ref id="B35"><mixed-citation xmlns:xlink="http://www.w3.org/1999/xlink" xlink:type="simple">
          <person-group><name name-style="western"><surname>Kuiter</surname><given-names>RH</given-names></name></person-group> (<year>2009</year>) <source>Seahorses and their relatives.</source> <publisher-name>Aquatic Photographics</publisher-name>, <publisher-loc>Seaford, Victoria, Australia</publisher-loc>, <size units="page">276 pp</size>.</mixed-citation></ref><ref id="B51"><mixed-citation xmlns:xlink="http://www.w3.org/1999/xlink" xlink:type="simple">
          <person-group><name name-style="western"><surname>Nakamura</surname><given-names>S</given-names></name></person-group> (<year>1999a</year>) Hanatatsu. In: Glover TA (Ed.) Glover Atlas: Fishes of Southern and Western Japan edited by T. A. Glover during 1912 to 1933. Web electronic publication. Faculty of Fisheries, Nagasaki University and Nagasaki University Library, Nagasaki, no. 124. [In Japanese] <ext-link xlink:type="simple" ext-link-type="uri" xlink:href="http://oldphoto.lb.nagasaki-u.ac.jp/GloverAtlas/">http://oldphoto.lb.nagasaki-u.ac.jp/GloverAtlas/</ext-link></mixed-citation></ref><ref id="B31"><mixed-citation xmlns:xlink="http://www.w3.org/1999/xlink" xlink:type="simple">
          <person-group><name name-style="western"><surname>Kim</surname><given-names>SY</given-names></name><name name-style="western"><surname>Kweon</surname><given-names>SM</given-names></name><name name-style="western"><surname>Choi</surname><given-names>SH</given-names></name></person-group> (<year>2013</year>) <article-title>First record of <italic><tp:taxon-name><tp:taxon-name-part taxon-name-part-type="genus">Hippocampus</tp:taxon-name-part> <tp:taxon-name-part taxon-name-part-type="species">sindonis</tp:taxon-name-part></tp:taxon-name></italic> (<tp:taxon-name><tp:taxon-name-part taxon-name-part-type="order">Syngnathiformes</tp:taxon-name-part></tp:taxon-name>: <tp:taxon-name><tp:taxon-name-part taxon-name-part-type="family">Syngnathidae</tp:taxon-name-part></tp:taxon-name>) from Korea.</article-title> <source>Korean Journal of Ichthyology</source> <volume>25</volume>(<issue>1</issue>): <fpage>41</fpage>–<lpage>44</lpage>.</mixed-citation></ref><ref id="B29"><mixed-citation xmlns:xlink="http://www.w3.org/1999/xlink" xlink:type="simple">
          <person-group><name name-style="western"><surname>Kim</surname><given-names>YU</given-names></name><name name-style="western"><surname>Myoung</surname><given-names>JG</given-names></name><name name-style="western"><surname>Kim</surname><given-names>YS</given-names></name><name name-style="western"><surname>Han</surname><given-names>KH</given-names></name><name name-style="western"><surname>Kang</surname><given-names>CB</given-names></name><name name-style="western"><surname>Kim</surname><given-names>JK</given-names></name><name name-style="western"><surname>Ryu</surname><given-names>JH</given-names></name></person-group> (<year>2001</year>) <source>The marine fishes of Korea.</source> <publisher-name>Hanguel</publisher-name>, <publisher-loc>Busan</publisher-loc>, <size units="page">382 pp</size>. [In Korean]</mixed-citation></ref><ref id="B49"><mixed-citation xmlns:xlink="http://www.w3.org/1999/xlink" xlink:type="simple">
          <person-group><name name-style="western"><surname>Myoung</surname><given-names>JG</given-names></name><name name-style="western"><surname>Kim</surname><given-names>BI</given-names></name><name name-style="western"><surname>Lee</surname><given-names>SM</given-names></name><name name-style="western"><surname>Jeon</surname><given-names>GB</given-names></name></person-group> (<year>2002</year>) <source>The sea fishes of Korea.</source> <publisher-name>Darakwon</publisher-name>, <publisher-loc>Seoul</publisher-loc>, <size units="page">287 pp</size>. [In Korean]</mixed-citation></ref><ref id="B33"><mixed-citation xmlns:xlink="http://www.w3.org/1999/xlink" xlink:type="simple">
          <person-group><name name-style="western"><surname>Kim</surname><given-names>JK</given-names></name><name name-style="western"><surname>Ryu</surname><given-names>JH</given-names></name></person-group> (<year>2017</year>) Distribution map of sea fishes in Korea, public edn. Mapledesign, Busan. [In Korean]</mixed-citation></ref><ref id="B32"><mixed-citation xmlns:xlink="http://www.w3.org/1999/xlink" xlink:type="simple">
          <person-group><name name-style="western"><surname>Kim</surname><given-names>TI</given-names></name><name name-style="western"><surname>Han</surname><given-names>WM</given-names></name><name name-style="western"><surname>Lee</surname><given-names>GE</given-names></name><name name-style="western"><surname>Lee</surname><given-names>KW</given-names></name></person-group> (<year>2016</year>) <article-title>Taxonomical reexamination and distribution of sea horses in the Southern Sea of South Korea.</article-title> <source>Studies on Education of Fisheries and Marine Sciences</source> <volume>28</volume>(<issue>4</issue>): <fpage>1159</fpage>–<lpage>1170</lpage>. <ext-link xlink:type="simple" ext-link-type="doi" xlink:href="10.13000/JFMSE.2016.28.4.1159">https://doi.org/10.13000/JFMSE.2016.28.4.1159</ext-link></mixed-citation></ref><ref id="B36"><mixed-citation xmlns:xlink="http://www.w3.org/1999/xlink" xlink:type="simple">
          <person-group><name name-style="western"><surname>Lee</surname><given-names>TW</given-names></name><name name-style="western"><surname>Seok</surname><given-names>KJ</given-names></name></person-group> (<year>1984</year>) <article-title>Seasonal fluctuations in abundance and species composition of fishes in Cheonsu Bay using trap net catches.</article-title> <source>The Journal of the Oceanological Society of Korea</source> <volume>19</volume>(<issue>2</issue>): <fpage>217</fpage>–<lpage>227</lpage>. [In Korean]</mixed-citation></ref><ref id="B19"><mixed-citation xmlns:xlink="http://www.w3.org/1999/xlink" xlink:type="simple">
          <person-group><name name-style="western"><surname>Hwang</surname><given-names>SD</given-names></name></person-group> (<year>1998</year>) <article-title>Diel and seasonal variations in species composition of fishery resources collected by a bag net off Kogunsan-gundo.</article-title> <source>Korean Journal of Ichthyology</source> <volume>10</volume>(<issue>2</issue>): <fpage>155</fpage>–<lpage>163</lpage>. [In Korean]</mixed-citation></ref><ref id="B20"><mixed-citation xmlns:xlink="http://www.w3.org/1999/xlink" xlink:type="simple">
          <person-group><name name-style="western"><surname>Hwang</surname><given-names>SD</given-names></name><name name-style="western"><surname>Im</surname><given-names>YJ</given-names></name><name name-style="western"><surname>Kim</surname><given-names>YC</given-names></name><name name-style="western"><surname>Cha</surname><given-names>HK</given-names></name><name name-style="western"><surname>Choi</surname><given-names>SH</given-names></name></person-group> (<year>1998</year>) <article-title>Fishery resources off Youngkwang. 1. Species composition of catch by a stow net.</article-title> <source>Korean Journal of Fisheries and Aquatic Sciences</source> <volume>31</volume>(<issue>5</issue>): <fpage>727</fpage>–<lpage>738</lpage>. [In Korean]</mixed-citation></ref><ref id="B21"><mixed-citation xmlns:xlink="http://www.w3.org/1999/xlink" xlink:type="simple">
          <person-group><name name-style="western"><surname>Hwang</surname><given-names>SW</given-names></name><name name-style="western"><surname>Hwang</surname><given-names>HB</given-names></name><name name-style="western"><surname>Noh</surname><given-names>HS</given-names></name><name name-style="western"><surname>Lee</surname><given-names>TW</given-names></name></person-group> (<year>2005</year>) <article-title>Seasonal variation in species composition of fish collected by a bag net in the Geum River estuary, Korea.</article-title> <source>Korean Journal of Fisheries and Aquatic Sciences</source> <volume>38</volume>(<issue>1</issue>): <fpage>39</fpage>–<lpage>54</lpage>. <ext-link xlink:type="simple" ext-link-type="doi" xlink:href="10.5657/kfas.2005.38.1.039">https://doi.org/10.5657/kfas.2005.38.1.039</ext-link> [In Korean]</mixed-citation></ref><ref id="B4"><mixed-citation xmlns:xlink="http://www.w3.org/1999/xlink" xlink:type="simple">
          <person-group><name name-style="western"><surname>Briggs</surname><given-names>JC</given-names></name></person-group> (<year>1995</year>) Global biogeography. Elsevier, 452 pp.</mixed-citation></ref><ref id="B50"><mixed-citation xmlns:xlink="http://www.w3.org/1999/xlink" xlink:type="simple">
          <person-group><name name-style="western"><surname>Nakabo</surname><given-names>T</given-names></name></person-group> (<year>2009</year>) <article-title>Zoogeography and systematics of shallow water marine East Asian fishes.</article-title> <source>Korean Journal of Ichthyology</source> <volume>21</volume>: <fpage>38</fpage>–<lpage>43</lpage>.</mixed-citation></ref><ref id="B22"><mixed-citation xmlns:xlink="http://www.w3.org/1999/xlink" xlink:type="simple">
          <person-group><name name-style="western"><surname>Ishizu</surname><given-names>M</given-names></name><name name-style="western"><surname>Itoh</surname><given-names>S</given-names></name><name name-style="western"><surname>Tanaka</surname><given-names>K</given-names></name><name name-style="western"><surname>Komatsu</surname><given-names>K</given-names></name></person-group> (<year>2017</year>) <article-title>Influence of the Oyashio Current and Tsugaru Warm Current on the circulation and water properties of Otsuchi Bay, Japan.</article-title> <source>Journal of Oceanography</source> <volume>73</volume>(<issue>1</issue>): <fpage>115</fpage>–<lpage>131</lpage>. <ext-link xlink:type="simple" ext-link-type="doi" xlink:href="10.1007/s10872-016-0383-z">https://doi.org/10.1007/s10872-016-0383-z</ext-link></mixed-citation></ref></ref-list></tp:taxon-treatment>
